# Supplementary material for: Plant Phenotyping Research Trends, a Science Mapping Approach
Source: Front Plant Sci. 2019 Jan 7;9:1933. doi: 10.3389/fpls.2018.01933 (PMC6330294; doi:10.3389/fpls.2018.01933)
Supplement: Supplementary file 1 [file Data_Sheet_1.ZIP]

Archive with 4 entries (4 files):
- ATT-04_Thesaurus_Plant_Phenotyping.txt
- ATT-01_EndNote_Plant_Phenotyping.ris
- ATT-02_PP_map.txt
- ATT-03_PP_network.txt
