# Supplementary material for: Plant Phenotyping Research Trends, a Science Mapping Approach
Source: Front Plant Sci. 2019 Jan 7;9:1933. doi: 10.3389/fpls.2018.01933 (PMC6330294; doi:10.3389/fpls.2018.01933)
Supplement: Supplementary file 1 [file Data_Sheet_1.ZIP › ATT-04_Thesaurus_Plant_Phenotyping.txt]

label	replace by
13c	13c
15n	15n
a thaliana	Arabidopsis taliana
aba	aba
abiotic	abiotic
abiotic stress tolerance	abiotic stress tolerance
abstract	aaaa
acclimation	acclimation
acid	acid
activation	activation
additional information	aaaa
additive effect	additive effect
adult	adult plant
adult plant	adult plant
adult plant resistance	adult plant resistance
advancement	aaaa
advent	aaaa
aerial image	aerial image
aflp	aflp
aflp marker	aflp
africa	aaaa
agar	agar
age	age
agricultural crop	crop
agricultural research	agricultural research
agriculture	aaaa
agronomic performance	agronomic performance
agronomist	agronomy
agronomy	agronomy
aims	aaaa
air	air
air temperature	air temperature
alcohol	alcohol
alfalfa	alfalfa
algorithm	algorithm
alignment	alignment
alteration	alteration
altitude	altitude
amplicon	amplicon
amplification	amplification
amplified fragment length polymorphism	aflp
amplified region	amplified region
angle	angle
animal	aaaa
animal health	aaaa
animal model	aaaa
annotation	aaaa
anthesis	anthesis
antibiosis	antibiosis
antibiotic	antibiotic
antibody	antibody
antigen	antigen
antimicrobial resistance	antimicrobial resistance
antixenosis	aaaa
anxiety	aaaa
aphid	aphid
api	api
apple	apple
apr	apr
apricot	Prunus
arachis hypogaea l	Arachis hypogaea
architectural trait	architecture
art	art
asia	aaaa
assay	assay
assembly	assembly
association analysis	association analysis
association mapping	association analysis
association study	association analysis
auc	auc
automation	automation
avena sativa l	Avena sativa
awn	awn
b cell	aaaa
bacillus	Bacillus
backcross	backcrossing
backcrossing	backcrossing
bacterium	bacterium
band	band
barley genotype	Barley
baseline	baseline
basic research	aaaa
behavioral	aaaa
behavioral phenotyping	aaaa
behavioural phenotyping	aaaa
biochemical phenotyping	aaaa
biofortification	biofortification
bioinformatic	bioinformatics
biological function	biological function
biological process	biological process
biological system	biological system
biologist	aaaa
biomarker	biomarker
biomass accumulation	biomass accumulation
biomass partitioning	biomass partitioning
biomass production	biomass production
biomass yield	biomass yield
biosynthesis	biosynthesis
biotechnology	biotechnology
biotype	aaaa
biparental population	biparental population
bird	aaaa
blight	blight
blood	aaaa
blood sample	aaaa
body	aaaa
body weight	aaaa
book	aaaa
brachypodium distachyon	Brachypodium distachyon
branching	branching
brazil	aaaa
bread wheat	Triticum durum
breadth	aaaa
breed	breed
breeding process	breeding
breeding programme	breeding
breeding value	breeding value
broad sense heritability	heritability
broad spectrum	aaaa
bsa	aaaa
bulk	aaaa
c coli	aaaa
c57bl	c57bl
cad	cad
calculation	aaaa
calibration	aaaa
camera	camera
campylobacter	aaaa
cancer	aaaa
canopy	canopy
canopy spectral reflectance	canopy spectral reflectance
canopy temperature	canopy temperature
carbon	carbon
carbon isotope discrimination	carbon isotope discrimination
carcass	aaaa
cardiac function	aaaa
carotenoid	carotenoid
cattle	aaaa
causal agent	aaaa
cd4	aaaa
cell	cell
cell cycle	cell cycle
cell division	cell division
century	aaaa
cereal crop	cereal
cfu ml	aaaa
chance	aaaa
chapter	aaaa
chemical analysis	chemical analysis
chicken	aaaa
chickpea	chickpea
child	aaaa
china	aaaa
chl	chlorophyll
chlorophyll	chlorophyll
chlorophyll content	chlorophyll
chlorophyll fluorescence	chlorophyll fluorescence
chromosome	chromosome
chromosome region	chromosome region
cicer arietinum l	Cicer arietinum
cimmyt	aaaa
circadian clock	circadian clock
climate change	climate change
clinical practice	aaaa
clone	clone
cloning	cloning
close relationship	aaaa
cluster analysis	cluster analysis
cm interval	aaaa
co location	aaaa
co2	co2
cohort	cohort
col	aaaa
collaboration	aaaa
colony	colony
common bean	Phaseolus vulgaris
common wheat	Triticum aestivum
communication	aaaa
competition	competition
complete resistance	resistance
completion	aaaa
complex interaction	aaaa
complex phenotype	aaaa
component trait	component trait
composite interval mapping	composite interval mapping
comprehensive phenotyping	aaaa
computer vision	imaging
concern	aaaa
conclusions significance	aaaa
confidence interval	aaaa
connection	aaaa
conservation	conservation
construction	aaaa
consumption	aaaa
contamination	contamination
control group	control group
controlled environment	controlled environment
conventional breeding	breeding
coordination	aaaa
cost effectiveness	cost
cow	aaaa
critical role	aaaa
crop breeding	breeding
crop genotype	genotype
crop growth	growth
crop management	crop management
crop model	crop model
crop modeling	crop model
crop performance	crop performance
crop phenotyping	aaaa
crop productivity	crop productivity
crop variety	genotype
crop yield	yield
cross	crossing
cross validation	cross validation
crown	crown
culture	culture
current approach	aaaa
current knowledge	aaaa
current method	aaaa
current status	aaaa
current study	aaaa
cytochrome	cytochrome
cytokine	aaaa
cytotoxicity	cytotoxicity
dairy cattle	aaaa
dairy cow	aaaa
dart	dart
data acquisition	data collection
data collection	data collection
data management	data processing
data processing	data processing
data storage	data storage
decline	aaaa
deep root	deep root
defect	aaaa
dehydration	dehydration
deletion	deletion
dendritic cell	aaaa
deployment	deployment
depth phenotyping	aaaa
desirable allele	allele
desirable trait	trait
destructive method	destructive method
detailed analysis	aaaa
detailed phenotyping	aaaa
devastating disease	disease
device	device
dh line	dh line
diabetes	aaaa
diagnosis	diagnosis
diet	aaaa
differential response	aaaa
digital camera	digital camera
digital image	imaging
digital imaging	imaging
dimensionality	aaaa
direct selection	direct selection
disadvantage	aaaa
discipline	aaaa
discrepancy	aaaa
disease progression	disease
disease resistance	resistance
disease severity	disease
disease symptom	symptom
disorder	aaaa
disruption	aaaa
dissemination	aaaa
diverse genotype	genotype
dna	dna
dna marker	dna marker
dog	aaaa
dose	dose
drought adaptation	drought adaptation
drought condition	drought condition
drought phenotyping	drought
drought prone environment	drought environment
drought resistance	drought resistance
drought response	drought response
drought stress	drought stress
drug	drug
dry matter	dry matter content
dry matter content	dry matter content
dry season	drought environment
dry weight	dry matter content
durable resistance	durable resistance
durum wheat	Tritium durum
e coli	aaaa
early development	early development
early developmental stage	early development
early growth	early development
early vigour	early vigour
ecology	ecology
efficient phenotyping	aaaa
efficient use	aaaa
egg	aaaa
elisa	elisa
elite	aaaa
elite cultivar	aaaa
embryo	embryo
energy	aaaa
enrichment	enrichment
environmental challenge	environmental response
environmental response	environmental response
environmental stress	environmental stress
enzyme	enzyme
epistasis	epistasis
epistatic interaction	epistasis
eqtl	aaaa
equipment	aaaa
escherichia coli	aaaa
examination	aaaa
experience	aaaa
exploitation	aaaa
expression analysis	expression
expression level	expression
expression profile	expression
extensive phenotyping	aaaa
eye	aaaa
f2 population	f2 population
face	aaaa
failure	aaaa
false positive	false positive
farm	farm
farmer	aaaa
fatty acid	fatty acid
feed	feed
feed efficiency	aaaa
female	female
fermentation	aaaa
fhb	fhb
field environment	field environment
field gel electrophoresis	field gel electrophoresis
field phenotyping	aaaa
field plot	aaaa
field resistance	field resistance
field screening	field
field study	field
final yield	yield
fine mapping	mapping
firmness	firmness
first report	aaaa
fish	aaaa
flag leaf	flag leaf
flight	aaaa
flooding	flooding
flow cytometric analysis	flow cytometry
flow cytometry	flow cytometry
flowering time	flowering time
fluorescence	chlorophyll fluorescence
focus	aaaa
food production	food production
food security	food security
forty	aaaa
fourier	fourier
frame	aaaa
fresh weight	fresh weight
fruit quality	quality
functional analysis	functional analysis
functional trait	functional trait
functionality	functionality
fungal pathogen	fungal pathogen
fungicide	fungicide
fungus	fungus
further characterization	aaaa
further development	aaaa
further investigation	aaaa
further research	aaaa
further study	aaaa
fusarium	fusarium
fusarium head blight	fusarium
fusarium oxysporum f	fusarium
fusarium wilt	fusarium
future perspective	aaaa
future research	aaaa
fv fm	Chlorophyll fluorescence
gas chromatography mass spectrometry	gc ms
gas exchange	gas exchange
gbs	gbs
gc ms	gc ms
gender	aaaa
gene discovery	gene discovery
gene function	gene function
gene pool	gene pool
genera	genera
genes	genes
genetic approach	genetics
genetic complexity	genetic complexity
genetic data	genetic data
genetic determinant	genetic determinant
genetic determinism	genetic determinism
genetic distance	genetic distance
genetic effect	genetic effect
genetic engineering	genetic engineering
genetic enhancement	genetic enhancement
genetic gain	genetic gain
genetic linkage map	genetic mapping
genetic loci	genetic loci
genetic map	genetic mapping
genetic mapping	genetic mapping
genetic mechanism	genetic mechanism
genetic modification	genetic modification
genetic parameter	genetic parameter
genetic progress	genetic progress
genetic research	genetics
genetic resistance	genetic resistance
genetic selection	genetic selection
genetic similarity	genetic similarity
genetic variant	genetic variant
genetics	genetics
genome sequence	sequencing
genome sequencing	sequencing
genome wide selection	genome wide association
genomes	genomes
genomic breeding value	breeding value
genomic dna	genomic dna
genomic information	genomics
genomic prediction	genomic prediction
genomic region	genomic region
genomic resource	genomic resource
genomic selection	genomic selection
genomic technology	genomics
genomic tool	genomics
genomics	genomics
genotype phenotype relationship	genotype phenotype relationship
genotypes	genotype
genotypic	genotype
genotypic difference	genotypic difference
genotypic diversity	genotypic diversity
genotypic response	genotypic response
genotypic variability	genotypic diversity
geographic origin	geographic origin
geometry	geometry
germplasm collection	germplasm
gfp	gfp
global climate change	climate change
global food security	food security
global warming	global warming
glucose	glucose
glycine max	Glycine max
good agreement	aaaa
good correlation	aaaa
grain number	grain number
grain weight	grain weight
grain yield	grain yield
gram	gram
great potential	aaaa
great promise	aaaa
greenhouse condition	greenhouse
greenhouse experiment	greenhouse
ground	ground
groundnut	Arachis
grower	grower
growth condition	growth condition
growth dynamic	growth dynamic
growth response	growth response
guideline	aaaa
gwa	genome wide association
gwas	genome wide association
haploid	haplotype
haploid population	haplotype
haplotype	haplotype
harvest index	harvest index
health	health
healthy control	control
heart	aaaa
heart rate	aaaa
heat	heat
heat stress	heat
heat tolerance	heat
height	height
helianthus annuus l	Helianthus annuus
herd	aaaa
heterozygosity	heterozygosity
high correlation	aaaa
high density genotyping	genotyping
high diversity	diversity
high frequency	aaaa
high genetic diversity	genetic diversity
high performance liquid chromatography	hplc
high potential	aaaa
high prevalence	aaaa
high priority	aaaa
high quality	aaaa
high temperature stress	temperature stress
high temporal resolution	temporal resolution
high throughput analysis	htp
high throughput field	htp
high throughput field phenotyping	htp
high throughput phenotyping platform	htp
high throughput phenotyping system	htp
high throughput plant phenotyping	htp
high throughput screening	htp
high yielding	aaaa
high yielding variety	aaaa
higher level	aaaa
higher temperature	heat
higher value	aaaa
higher yield	yield
hiv	hiv
homeostasis	homeostasis
hordeum vulgare	Hordeum vulgare
hordeum vulgare l	Hordeum vulgare
host	host
host resistance	host
hplc	hplc
htp	htp
huge amount	aaaa
human	aaaa
human disease	aaaa
human health	aaaa
human population	aaaa
hybridization	hybridization
hydroponic	hydroponic
hydroponic system	hydroponic
hyperspectral imaging	hyperspectral imaging
identity	aaaa
image	imaging
image acquisition	imaging
image processing	imaging
image processing algorithm	imaging
image segmentation	imaging
imaging	imaging
immune function	aaaa
immune response	aaaa
immune system	aaaa
immunity	immunity
important agronomic trait	aaaa
important characteristic	aaaa
important component	aaaa
important crop	aaaa
important disease	aaaa
important factor	aaaa
important gene	aaaa
important step	aaaa
improved variety	aaaa
inability	aaaa
inbreeding	inbreeding
incidence	aaaa
inclusion	aaaa
incubation	incubation
indel	indel
india	aaaa
indica	aaaa
indirect selection	selection
induction	aaaa
inf	aaaa
infection	infection
inflammation	aaaa
infrastructure	aaaa
inhibition	inhibition
initiation	aaaa
innovation	aaaa
inoculation	inoculation
inoculation method	inoculation
input	aaaa
insect	insect
insect pest	insect
insulin	aaaa
intake	aaaa
integrated approach	aaaa
international collaboration	aaaa
international rice research institute	aaaa
introgression	introgression
introgression line	introgression
involvement	aaaa
ir64	ir64
iran	aaaa
iron	iron
irri	aaaa
irrigation	irrigation
isogenic line	isogenic line
isolate	aaaa
isolation	isolation
italy	aaaa
japan	aaaa
kenya	aaaa
kernel	kernel
kernel weight	kernel weight
key component	aaaa
key message	aaaa
key role	aaaa
key trait	aaaa
knockout	knockout
knockout mouse	aaaa
lab	aaaa
labor	aaaa
laboratory mouse	aaaa
labour	aaaa
lactation	aaaa
lactic acid bacterium	lactic acid bacterium
landrace	landrace
large collection	aaaa
large dataset	aaaa
large difference	aaaa
large effect	aaaa
large variation	aaaa
lateral root	lateral root
leaf area	lai
leaf area index	lai
leaf chlorophyll content	lcc
leaf elongation rate	leaf growth
leaf growth	leaf growth
leaf length	leaf length
leaf number	leaf number
leaf rust	leaf rust
leaf rust resistance	leaf rust
leaf senescence	leaf senescence
leaf size	leaf size
leaf surface	leaf surface
leaf temperature	leaf temperature
leaf trait	aaaa
leaf water potential	leaf water potential
lentil	Lens culinaris
ler	Arabidopsis thaliana
lesion	lesion
lesson	aaaa
lignin	lignin
limited success	aaaa
linear model	linear model
linkage	aaaa
linkage analysis	linkage analysis
linkage disequilibrium	linkage disequilibrium
linkage group	linkage group
linkage map	linkage map
lipid	lipid
little	aaaa
liver	aaaa
livestock	aaaa
local adaptation	local adaptation
localization	aaaa
loci	locus
locus	locus
lod	LOD
long arm	chromosome
long day	aaaa
longevity	longevity
low heritability	low heritability
low temperature	low temperature
lung	aaaa
lymphocyte	aaaa
machine	machine
magnetic resonance imaging	MRI
main effect	aaaa
maize genotype	maize genotype
maize hybrid	maize hybrid
maize plant	maize
major aim	aaaa
major component	aaaa
major constraint	aaaa
major crop	aaaa
major effect	aaaa
major gene	aaaa
major qtl	qtl
major quantitative trait locus	qtl
major role	aaaa
male	male
malus	Malus
man	aaaa
manipulation	aaaa
manual	aaaa
manual measurement	aaaa
manuscript	aaaa
many gene	aaaa
map	map
map qtl	qtl
mapping population	mapping
marker density	marker density
marker loci	marker loci
marker technology	marker technology
marker trait association	marker trait association
mas	mas
mass spectrometry	mass spectrometry
matter	aaaa
maximum	aaaa
medicago sativa l	Medicago sativa
medicine	aaaa
merr	aaaa
meta analysis	meta analysis
metabolic pathway	metabolomics
metabolic phenotype	metabolomics
metabolic phenotyping	metabolomics
metabolic profile	metabolomics
metabolic profiling	metabolomics
metabolic response	metabolomics
metabolism	metabolism
metabolite	metabolite
metabolite profiling	metabolite
metabolome	metabolome
metabolomic	metabolomics
methodology principal findings	aaaa
mexico	aaaa
mice	mice
microarray	microarray
microorganism	microorganism
microsatellite	microsatellite
microsatellite marker	microsatellite
milk	aaaa
milk sample	aaaa
min	aaaa
mineral	mineral
minute	aaaa
mir	mir
mixed linear model	mlm
mlm	mlm
mlst	mlst
model organism	model organism
models	models
modern cultivar	aaaa
modification	aaaa
moench	aaaa
moisture	moisture
molecular basis	molecular biology
molecular biology	molecular biology
molecular breeding	molecular breeding
molecular breeding approach	molecular breeding
molecular characterization	molecular biology
molecular level	molecular biology
molecular mapping	molecular mapping
molecular marker	molecular marker
molecular method	molecular biology
molecular network	molecular network
molecular phenotype	molecular phenotyping
molecular phenotyping	molecular phenotyping
molecular technology	molecular biology
molecule	molecule
monoclonal antibody	monoclonal antibody
monocyte	aaaa
month	aaaa
more information	aaaa
more time	aaaa
morphogenesis	morphogenesis
mortality	mortality
most study	aaaa
mouse	aaaa
mouse genome	aaaa
mouse model	aaaa
movement	movement
mri	mri
mrna	mrna
multilocus sequence typing	multilocus sequence typing
multiple trait	trait
multitude	aaaa
multivariate analysis	multivariate analysis
mutant allele	mutant allele
mutant line	mutant line
mutant mouse	aaaa
mutant phenotype	mutant phenotype
mutant population	mutant population
mutation	mutation
n uptake	nitrogen uptake
nacl	NaCl
natural accession	natural accession
natural condition	natural condition
natural diversity	diversity
natural genetic variation	diversity
natural population	natural population
ndvi	ndvi
near future	aaaa
near isogenic line	near isogenic line
necessity	necessity
negative correlation	aaaa
nematode	nematode
new cultivar	aaaa
new development	aaaa
new gene	aaaa
new marker	aaaa
new method	aaaa
new source	aaaa
new strategy	aaaa
new technique	aaaa
new technology	aaaa
new trait	aaaa
next generation	aaaa
next generation sequencing	sequencing
nil	nil
nils	nil
nir	nir
nirs	nir
nitrogen content	nitrogen content
nitrogen metabolism	nitrogen metabolism
nitrogen uptake	nitrogen uptake
nitrogen use efficiency	nitrogen use efficiency
node	aaaa
nodulation	nodulation
non destructive measurement	non destructive measurement
none	aaaa
normalized difference vegetation index	ndvi
north america	aaaa
nov	nov
novel approach	aaaa
novel gene	aaaa
novel method	aaaa
novel qtl	qtl
novel qtls	qtl
novel species	aaaa
novelty	aaaa
nue	nue
nutrient	nutrient
nutrient availability	nutrient availability
nutrient solution	nutrient solution
nutrient uptake	nutrient uptake
nutritional quality	nutritional quality
oat	oat
obesity	aaaa
object	aaaa
offspring	offspring
oil content	oil content
omic	omic
ontology	ontology
open field	field
orchard	orchard
organic acid	organic acid
organism	organism
orientation	aaaa
oryza sativa l	Oryza sativa
outbreak	outbreak
output	aaaa
overexpression	overexpression
overview	aaaa
oxidative stress	oxidative stress
p0001	p0001
p001	p001
p005	p005
pace	aaaa
pain	aaaa
panicle	panicle
panicle length	panicle
parent	parent
parental line	parental line
partial least square	pls
partial least squares regression	pls
partial resistance	partial resistance
participant	aaaa
past	aaaa
past decade	aaaa
pathogenesis	pathogenesis
pathogenicity	pathogenesis
pathology	pathology
patient	aaaa
pcr	pcr
pcr rflp	pcr rflp
peach	Prunus persica
peanut	Arachis hypogaea
pearl millet	Pennisetum glaucum
pedigree	pedigree
pepper	Pepper
peripheral blood	aaaa
pest	pest
petri dish	aaaa
pfge	pfge
phaseolus vulgaris l	Phaseolus vulgaris
phenome	phenomics
phenomenon	aaaa
phenomic	phenomics
phenomics	phenomics
phenotypic	phenotypic
phenotypic change	phenotypic variation
phenotypic characteristic	phenotypic parameter
phenotypic difference	phenotypic variation
phenotypic diversity	phenotypic variation
phenotypic information	phenotypic information
phenotypic method	phenotypic method
phenotypic parameter	phenotypic parameter
phenotypic performance	phenotypic performance
phenotypic selection	phenotypic selection
phenotypic variance	phenotypic variation
phenotypic variation	phenotypic variation
phenotyping system	phenotyping system
phosphorus	phosphorus
photosynthetic capacity	photosynthetic capacity
photosynthetic efficiency	photosynthetic efficiency
photosystem ii	photosystem ii
phylogenetic analysis	phylogenetic analysis
physical map	physical map
physiological change	physiological response
physiological characterization	physiological response
physiological parameter	physiological parameter
physiological process	physiological study
physiological response	physiological response
physiological state	physiological status
physiological status	physiological status
physiological study	physiological study
picture	aaaa
pig	aaaa
pigeonpea	Cajanus cajan
piglet	aaaa
pivotal role	aaaa
pixel	pixel
place	aaaa
plant biology	aaaa
plant biomass	biomass
plant breeder	breeding
plant breeding program	breeding
plant improvement	aaaa
plant leaf area	lai
plant pathogen interaction	plant pathogen interaction
plant phenomic	phenomics
plant phenotyping	phenomics
plant physiology	plant physiology
plant productivity	productivity
plant research	aaaa
plant root	root
plant science	aaaa
plant scientist	aaaa
plant size	plant size
plant structure	plant structure
plant survival	plant survival
plant trait	trait
plant water status	water status
planta	aaaa
plasmid	plasmid
plasticity	plasticity
pleiotropic effect	pleiotropic effect
plsr	pls
pod	pod
point cloud	3d reconstruction
point mutation	mutation
pokkali	Oryza sativa
polymerase chain reaction	polymerase chain reaction
polymorphic marker	marker
polymorphism	polymorphism
population size	population size
population structure	population structure
positional cloning	positional cloning
positive correlation	aaaa
pot	pot
pot experiment	pot experiment
potential source	aaaa
potential use	aaaa
powdery mildew	powdery mildew
practical application	practical application
precise phenotyping	precision phenotyping
precision agriculture	precision agriculture
precision phenotyping	precision phenotyping
prediction accuracy	aaaa
prediction model	prediction model
predictive ability	aaaa
pregnancy	aaaa
preparation	aaaa
present work	aaaa
prevalence	aaaa
prevention	aaaa
previous study	aaaa
primary root	root
primer	primer
processing	aaaa
profiling	profiling
progeny	progeny
progression	aaaa
proliferation	proliferation
promising tool	aaaa
prospect	aaaa
protein content	protein content
protein protein interaction	protein protein interaction
proteomic	proteomic
proxy	proxy
psii	photosynthesis
publication	aaaa
puccinia graminis f	Puccinia graminis
qtl	qtl
qtl analysis	qtl
qtl detection	qtl
qtl effect	qtl
qtl mapping	qtl
qtl region	qtl
qtls	qtl
qualitative trait	qtl
quantitative analysis	quantitative analysis
quantitative phenotyping	quantitative phenotyping
quantitative resistance	quantitative resistance
quantitative trait loci analysis	qtl
quantitative trait locus	qtl
questionnaire	questionnaire
race	race
rainfall	rainfall
rainfed	rainfed
random amplified polymorphic dna	rapd
ranking	ranking
rapd	rapd
rapd marker	rapd
rapid phenotyping	phenotyping
rat	aaaa
raw data	aaaa
rdna	aaaa
reactive oxygen species	reactive oxygen species
real time	real time
reality	reality
recent progress	aaaa
recent study	aaaa
receptor	receptor
recombinant	recombinant
recombinant inbred line	recombinant inbred line
recombinant inbred line population	recombinant inbred line
reconstruction	aaaa
recording	recording
recurrent parent	recurrent parent
recurrent selection	recurrent selection
reflectance	reflectance
reflectance spectra	reflectance
related species	aaaa
relative contribution	aaaa
relative growth rate	relative growth rate
relative water content	relative water content
relevant trait	trait
reliable tool	reliable tool
remote sensing	remote sensing
reproducibility	reproducibility
reproductive stage	reproductive stage
resilience	resilience
resistance	resistance
resistance gene	resistance gene
resistance loci	resistance gene
resistance mechanism	resistance mechanism
resistance qtl	qtl
resistant	resistance
resistant cultivar	resistant genotype
resistant genotype	resistant genotype
resistant line	resistant genotype
resistant parent	resistant parent
resistant variety	resistant genotype
rest	aaaa
restriction fragment length polymorphism	restriction fragment length polymorphism
results highlight	aaaa
rgb	imaging
rgb image	imaging
rhizotron	rhizotron
rice accession	rice cultivar
rice breeding	rice breeding
rice cultivar	rice cultivar
rice genotype	rice cultivar
rice germplasm	rice cultivar
rice line	rice line
rice plant	rice
rice production	rice production
rice variety	rice cultivar
ril	recombinant inbred line
ril population	recombinant inbred line
rils	recombinant inbred line
rise	aaaa
risk factor	aaaa
rnai	rnai
root architectural trait	root trait
root architecture	root trait
root architecture trait	root trait
root development	root morphology
root dry weight	root dry weight
root growth	root morphology
root image	imaging
root knot nematode	root knot nematode
root length	root length
root morphology	root morphology
root phenotyping	root phenotyping
root response	root response
root structure	root trait
root system	root system
root system architecture	root trait
root trait	root trait
rooting depth	rooting depth
roots	roots
rosette area	rosette area
row	row
rrna	rrna
rrna gene	rrna
rsa	rsa
rsa trait	rsa
rust	rust
saccharomyces cerevisiae	aaaa
safety	aaaa
salinity	salinity
salinity stress	salinity stress
salinity tolerance	salt tolerance
salmonella	Salmonella
salt	salt
salt stress	salt
salt tolerance	salt tolerance
salt tolerant	salt tolerance
same plant	aaaa
same species	aaaa
scar	scar
science	aaaa
scientific community	aaaa
scientist	aaaa
secondary metabolism	secondary metabolism
secondary trait	secondary trait
seed germination	seed germination
seed quality	seed quality
seed weight	seed weight
seedling stage	seedling stage
segmentation	segmentation
segregant analysis	segregation
segregation	segregation
selection efficiency	selection efficiency
selective genotyping	selective genotyping
selective phenotyping	selective phenotyping
semi arid region	semi arid region
semi arid tropic	semi arid region
senescence	senescence
sensing	sensing
sensor	sensor
sensor system	sensor
separation	separation
sequence	sequencing
sequencing	sequencing
serious disease	disease
serotype	aaaa
serotyping	aaaa
serum	aaaa
setting	aaaa
setup	aaaa
severity	severity
sex	sex
sheep	aaaa
shoot biomass	shoot biomass
shoot dry weight	shoot dry weight
short communication	aaaa
significant association	aaaa
significant correlation	aaaa
significant increase	aaaa
significant interaction	aaaa
significant positive correlation	aaaa
significant progress	aaaa
significant qtl	qtl
significant reduction	aaaa
silencing	silencing
similar result	aaaa
similarity	similarity
simple	aaaa
simple sequence repeat	ssr
simple sequence repeat marker	ssr
simplicity	simplicity
single gene	genes
single nucleotide polymorphism	snp
single nucleotide polymorphism marker	snp
skin	aaaa
slaughter	aaaa
small effect	aaaa
snp	snp
snp marker	snp
soil environment	soil environment
soil moisture	soil moisture
soil water	soil water content
soil water content	soil water content
solanum lycopersicum	Solanum lycopersicum
solanum tuberosum l	Solanum tuberosum
south africa	aaaa
south asia	aaaa
sowing	sowing
sowing date	sowing
soybean glycine max	Glycine max
spatial distribution	spatial distribution
special emphasis	aaaa
species identification	species identification
species level	species level
specific phenotype	aaaa
specificity	specificity
spectral data	spectral data
spectral index	spectral reflectance
spectral reflectance	spectral reflectance
spectral reflectance index	spectral reflectance
spectroscopy	spectroscopy
spike	spike
spikelet	spikelet
spikelet sterility	sterility
spring wheat	Triticum asetivum
sri	sri
ssr	ssr
ssr loci	ssr
ssr marker	ssr
stable isotope	stable isotope
standardization	aaaa
staple crop	crop
starch	starch
stay	aaaa
stimulation	stimulation
stomatal conductance	stomatal conductance
strain	strain
strength	aaaa
stress adaptation	stress adaptation
subject	aaaa
subpopulation	subpopulation
subspecy	aaaa
substrate	substrate
subtype	aaaa
sucrose	sucrose
sugar beet	Beta vulgaris
sugarcane	Helianthus annuus
sunflower	Helianthus annuus
support vector machine	svm
surface area	surface area
susceptible cultivar	susceptible cultivar
susceptible genotype	susceptible genotype
susceptible line	susceptible line
susceptible parent	susceptible parent
sustainability	sustainability
systematic analysis	aaaa
systematic phenotyping	aaaa
t cell	aaaa
tag	tag
target environment	target environment
target gene	target gene
target population	target population
target trait	target trait
temperature regime	temperature
temporal resolution	temporal resolution
tendency	aaaa
tetracycline	aaaa
therapy	aaaa
thermal imaging	imaging
third	aaaa
thorough understanding	aaaa
threat	aaaa
throughput	htp
tillering	tillering
tilling	tilling
time series	time series
tnf	tnf
tolerance trait	tolerance trait
tolerant	tolerant
tomography	tomography
topic	aaaa
total phenotypic variation	total phenotypic variation
total root length	root length
total variation	aaaa
toxin	toxin
trade	trade off
trade off	trade off
training	training
training population	training population
transcript	transcript
transcription factor	transcription factor
transcriptome	transcriptomic
transcriptomic	transcriptomic
transgenic approach	transgenic approach
transgenic line	transgenic approach
transgenic plant	transgenic approach
transgressive segregation	transgressive segregation
translation	aaaa
transmission	aaaa
transpiration	transpiration
transpiration efficiency	transpiration efficiency
transpiration rate	transpiration efficiency
transporter	transporter
tree architecture	tree architecture
trichome	trichome
triglyceride	triglyceride
tritici	tritici
triticum aestivum l	Triticum aestivum
trunk	trunk
turkey	turkey
type strain	type strain
uav	uav
unit area	aaaa
united states	aaaa
unmanned aerial vehicle	uav
urgent need	aaaa
usa	aaaa
useful resource	aaaa
user	aaaa
vaccine	aaaa
valuable source	aaaa
var	aaaa
variance component	aaaa
variant	aaaa
vegetation index	vegetation index
vegetative stage	vegetative stage
vehicle	vehicle
vernalization	vernalization
viability	viability
vigour	vigour
virulence	virulence
virus	virus
visual assessment	visual assessment
visualization	aaaa
vitro	vitro
vivo	vivo
viz	viz
vpd	vpd
vulnerability	vulnerability
water availability	water status
water content	water status
water deficit	water deficit
water deficit condition	water deficit
water limitation	water deficit
water limited condition	water deficit
water limited environment	water deficit
water productivity	water productivity
water regime	water status
water scarcity	water deficit
water shortage	water deficit
water status	water status
water stress	water stress
water treatment	water treatment
water uptake	water uptake
water use	water use
water use efficiency	water use
watered condition	water status
wavelength	wavelength
weakness	weakness
wealth	wealth
web	web
welfare	welfare
wheat breeding	Triticum
wheat cultivar	Triticum
wheat genotype	Triticum
wheat line	Triticum
wheat production	Triticum
whole genome	whole genome sequence
whole genome sequence	whole genome sequence
whole plant	whole plant
whole plant level	whole plant
wide association	association analysis
wide association mapping	association analysis
wild relative	wild species
wild species	wild species
wild type	wild type
wild type mouse	aaaa
wild type plant	wild type
winter wheat	Triticum aestivum
woman	aaaa
workflow	aaaa
world	aaaa
wue	wue
x ray	x ray
yeast	yeast
yellow rust	yellow rust
yield component	yield component
yield loss	yield loss
yield potential	yield potential
yield stability	yield stability
zea may	Zea mays
zebrafish	aaaa
zinc	zinc
3d point cloud	3d reconstruction
absence	aaaa
access	aaaa
accession	aaaa
accuracy	aaaa
accurate phenotyping	aaaa
acquisition	aaaa
activity	aaaa
advance	aaaa
agronomic trait	agronomic trait
allele	allele
applicability	aaaa
arabidopsis	Arabidopsis thaliana
arachis hypogaea	Arachis hypogaea
article	aaaa
aspect	aaaa
association	association analysis
attempt	aaaa
attention	aaaa
australia	aaaa
average	aaaa
benefit	aaaa
beta vulgaris	Beta vulgaris
biology	aaaa
biomass	biomass
bottleneck	aaaa
breeding line	breeding
broad range	aaaa
candidate gene	candidate gene
capture	aaaa
challenge	aaaa
class	aaaa
classification	classification
climate	climate
cluster	aaaa
coefficient	aaaa
compound	aaaa
computer	aaaa
consideration	aaaa
cotton	cotton
country	aaaa
crop improvement	crop improvement
crop production	crop productivity
crossing	crossing
damage	damage
data analysis	data processing
data set	dataset
database	dataset
dataset	dataset
day	aaaa
decade	aaaa
decrease	aaaa
degree	aaaa
depth	depth
description	aaaa
detail	aaaa
diameter	diameter
digital image analysis	imaging
discovery	aaaa
discrimination	aaaa
disease	disease
dissection	dissection
distance	distance
diversity panel	diversity panel
domestication	domestication
donor	donor
drought tolerance	drought tolerance
duration	aaaa
dynamic	aaaa
ease	aaaa
effort	aaaa
elongation	elongation
emphasis	aaaa
error	aaaa
estimation	aaaa
evolution	aaaa
experimental result	aaaa
exposure	aaaa
extraction	aaaa
fact	aaaa
family	aaaa
feasibility	aaaa
feature	aaaa
first step	aaaa
flower	flower
flowering	flowering time
food	food
formation	aaaa
frequency	aaaa
functional genomic	functional genomic
further analysis	aaaa
future	aaaa
gap	aaaa
gene	genes
gene expression	gene expression
gene function	gene function
generation	generation
genetic analysis	genetic analysis
genetic architecture	genetic architecture
genetic background	genetic background
genetic base	genetic base
genetic dissection	genetic dissection
genetic diversity	genetic diversity
genetic factor	genetic factor
genetic gain	genetic gain
genetic improvement	genetic improvement
genetic marker	genetic marker
genetic resource	genetic resource
genome	genomes
genome wide association study	genome wide association
genomic	genomics
genomic region	genomic region
genotypic variation	genotypic diversity
genotyping	genotyping
germination	germination
germplasm	germplasm
glasshouse	greenhouse
grain	grain
growth chamber	growth chamber
growth parameter	growth parameter
growth rate	growth rate
helianthus annuus	Helianthus annuus
high accuracy	aaaa
high degree	aaaa
high heritability	heritability
high level	aaaa
high temperature	temperature stress
highlight	aaaa
hour	aaaa
http	aaaa
hundred	aaaa
i e	aaaa
identification	aaaa
implementation	aaaa
inbred line	imbreeding
index	aaaa
indicator	aaaa
individual	aaaa
inheritance	inheritance
interpretation	aaaa
issue	aaaa
laboratory	aaaa
large amount	aaaa
laser	laser
lateral root	lateral root
leaf	leaf
leafe	aaaa
legume	legume
life	aaaa
light	light
line	aaaa
literature	aaaa
location	aaaa
maintenance	aaaa
major bottleneck	aaaa
marker	marker
maturity	maturity
measurement	aaaa
medicago truncatula	Medicago truncatula
medium	aaaa
metabolism	metabolism
metabolite	metabolite
metabolomic	metabolomics
metabolomics	metabolomics
molecular mechanism	molecular mechanism
monitoring	aaaa
motion	movement
mutant	mutant line
natural variation	aaaa
nature	aaaa
new approach	aaaa
new insight	aaaa
new opportunity	aaaa
new tool	aaaa
new variety	aaaa
novel	aaaa
onset	aaaa
option	aaaa
organ	organ
panel	panel
paper	aaaa
pathogen	pathogen
pathway	pathway
pca	pca
percentage	aaaa
person	aaaa
perspective	aaaa
phenotypic analysis	phenotypic
phenotypic plasticity	phenotypic variation
photosynthesis	photosynthesis
physiological mechanism	physiological response
pipeline	aaaa
plant architecture	plant structure
plant genotype	aaaa
plant height	height
plant organ	organ
plant pathogen interaction	plant pathogen interaction
plant phenotype	aaaa
plant shoot	plant shoot
plant tissue	plant tissue
plot	aaaa
point	aaaa
population	population
powerful tool	aaaa
practice	aaaa
presence	aaaa
present study	aaaa
principal component analysis	pca
principle	aaaa
product	product
productivity	productivity
programme	aaaa
progress	aaaa
project	aaaa
promising approach	aaaa
proof	aaaa
property	aaaa
protein	protein
quality trait	quality trait
quantification	quantification
quantitative trait	qtl
quantitative trait loci	qtl
reaction	reaction
recent advance	aaaa
recent development	aaaa
recent year	aaaa
regard	aaaa
region	aaaa
reliability	aaaa
remote sensing	remote sensing
repeatability	aaaa
replicate	aaaa
replication	aaaa
resolution	aaaa
review	aaaa
rice	rice
rice genome	rice cultivar
robustness	robustness
root	root
root tip	root tip
same time	aaaa
search	aaaa
season	aaaa
seed yield	seed yield
segment	segment
series	aaaa
shape	shape
shift	aaaa
shoot	shoot
significant effect	aaaa
single plant	aaaa
situation	aaaa
software	software
solution	aaaa
source	aaaa
space	aaaa
speed	aaaa
spread	aaaa
spring	aaaa
stem	stem
stress tolerance	stress tolerance
strong correlation	aaaa
subset	aaaa
sugar	sugar
suite	aaaa
sum	aaaa
surface	surface
survival	survival
susceptibility	susceptibility
symptom	symptom
task	aaaa
threshold	threshold
time consuming	time consuming
tissue	tissue
total	aaaa
total number	aaaa
triticum	Triticum
triticum aestivum	Triticum aestivum
triticum durum	Triticum durum
turn	turn
utilization	aaaa
vegetative	vegetative stage
volume	volume
wheat	Triticum
wide association study	association analysis
wide variety	aaaa
winter	aaaa
system	aaaa
parameter	aaaa
test	aaaa
iii	aaaa
researcher	aaaa
relevance	aaaa
sample	aaaa
scale	aaaa
week	aaaa
concept	aaaa
demand	aaaa
first time	aaaa
high	aaaa
influence	aaaa
power	aaaa
thousand	aaaa
