# Supplementary material for: Plant Phenotyping Research Trends, a Science Mapping Approach
Source: Front Plant Sci. 2019 Jan 7;9:1933. doi: 10.3389/fpls.2018.01933 (PMC6330294; doi:10.3389/fpls.2018.01933)
Supplement: Supplementary file 1 [file Data_Sheet_1.ZIP › ATT-01_EndNote_Plant_Phenotyping.ris]

TY  - JOUR
TI  - Measurement of Individual Maize Height Based on RGB-D Camera
T2  - Nongye Jixie Xuebao/Transactions of the Chinese Society for Agricultural Machinery
J2  - Nongye Jixie Xuebao
VL  - 48
SP  - 211
EP  - 219
PY  - 2017
DO  - 10.6041/j.issn.1000-1298.2017.S0.034
SN  - 10001298 (ISSN) 
AU  - Qiu, R.
AU  - Miao, Y.
AU  - Ji, Y.
AU  - Zhang, M.
AU  - Li, H.
AU  - Liu, G.
AD  - Key Laboratory of Modern Precision Agriculture System Integration Research, Ministry of Education, China Agricultural University, Beijing, China
AD  - Key Laboratory of Agricultural Information Acquisition Technology, Ministry of Agriculture, China Agricultural University, Beijing, China
AB  - Plant height is an essential phenotype parameter for assessing plant vigor and estimating plant biomass. In order to rapidly measure individual maize plant height, a method based on RGB-D (red, green, blue-depth) camera was proposed in this paper. Color images and depth images of maize at the jointing stage were captured using RGB-D camera in field. First, the color image of maize was processed by graying and binarizing. Then, morphological open operation was conducted within region of interest, and the largest region of maize image was extracted to remove weed and little leaves. Second, the optimized watershed algorithm was applied to the maize gray image and the boundary was generated, then the circle fitting was carried out for the boundary points. After that, the skeletonization operation was conducted for the maize binary image. There were crossing points at the contact points between leaves, and ending points at the end of leaves. The crossing points and ending points were searched and saved, and the distances between the center of the circle and each crossing point were calculated. Only the crossing point that was nearest to the center of circular was chosen as the maize center. Next, the Dijkstra algorithm was used to find the nearest paths between the maize center and each ending point. The color coordinates of the paths were saved and the corresponding point cloud data were generated based on the mapping relationship between color coordinate, depth coordinate and camera coordinate. Third, the differences between neighbor points of every path were calculated to determine the potential measurement points of the target maize and remove the point cloud data belong to non-target maize leaves. All the paths were compared to find the highest point of maize. The histogram statistic method was applied for point cloud data that were around the highest point of maize to extract ground. Finally, the difference between the highest point of maize and ground was calculated to measure individual maize plant height. Samples were tested to verify the aforementioned method, and the results demonstrate that the method proposed in this paper has a good performance in measuring individual maize plant height. The mean errors and root mean square error (RMSE) of measuring plant height were 1.62 cm and 1.86 cm respectively, indicating that the proposed method can be applied to monitoring plant growth. © 2017, Chinese Society of Agricultural Machinery. All right reserved.
KW  - Image recognition
KW  - Plant height
KW  - Plant phenotyping
KW  - Point cloud processing
KW  - RGB-D camera
KW  - Binary images
KW  - Cameras
KW  - Color
KW  - Image recognition
KW  - Image segmentation
KW  - Mean square error
KW  - Plants (botany)
KW  - Mapping relationships
KW  - Plant height
KW  - Plant phenotyping
KW  - Point cloud
KW  - Potential measurements
KW  - Rgb-d cameras
KW  - Root mean square errors
KW  - Water-shed algorithm
KW  - Color image processing
PB  - Chinese Society of Agricultural Machinery
N1  - Export Date: 3 August 2018
M3  - Article
DB  - Scopus
N1  - CODEN: NUYCA
LA  - Chinese
N1  - Correspondence Address: Zhang, M.; Key Laboratory of Modern Precision Agriculture System Integration Research, Ministry of Education, China Agricultural UniversityChina; email: cauzm@cau.edu.cn
UR  - https://www.scopus.com/inward/record.uri?eid=2-s2.0-85048960022&doi=10.6041%2fj.issn.1000-1298.2017.S0.034&partnerID=40&md5=84b81f8704c5109d0bd315dd8ce56fdc
ER  - 

TY  - JOUR
TI  - Optimization of phenotyping assays for the model monocot setaria viridis
T2  - Frontiers in Plant Science
J2  - Front. Plant Sci.
VL  - 8
PY  - 2017
DO  - 10.3389/fpls.2017.02172
SN  - 1664462X (ISSN) 
AU  - Acharya, B.R.
AU  - Roy Choudhury, S.
AU  - Estelle, A.B.
AU  - Vijayakumar, A.
AU  - Zhu, C.
AU  - Hovis, L.
AU  - Pandey, S.
AD  - Donald Danforth Plant Science Center, St. Louis, MO, United States
AB  - Setaria viridis (green foxtail) is an important model plant for the study of C4 photosynthesis in panicoid grasses, and is fast emerging as a system of choice for the study of plant development, domestication, abiotic stress responses and evolution. Basic research findings in Setaria are expected to advance research not only in this species and its close relative S. italica (foxtail millet), but also in other panicoid grasses, many of which are important food or bioenergy crops. Here we report on the standardization of multiple growth and development assays for S. viridis under controlled conditions, and in response to several phytohormones and abiotic stresses. We optimized these assays at three different stages of the plant’s life: seed germination and post-germination growth using agar plate-based assays, early seedling growth and development using germination pouch-based assays, and adult plant growth and development under environmentally controlled growth chambers and greenhouses. These assays will be useful for the community to perform large scale phenotyping analyses, mutant screens, comparative physiological analysis, and functional characterization of novel genes of Setaria or other related agricultural crops. Precise description of various growth conditions, effective treatment conditions and description of the resultant phenotypes will help expand the use of S. viridis as an effective model system. © 2017 Acharya, Roy Choudhury, Estelle, Vijayakumar, Zhu, Hovis and Pandey.
KW  - Abiotic stress
KW  - Phenotyping
KW  - Phytohormones
KW  - Seed germination
KW  - Seedling growth and development
KW  - Setaria viridis
PB  - Frontiers Media S.A.
N1  - Cited By :2
N1  - Export Date: 3 August 2018
M3  - Article
DB  - Scopus
C7  - 2172
LA  - English
N1  - Correspondence Address: Pandey, S.; Donald Danforth Plant Science CenterUnited States; email: spandey@danforthcenter.org
UR  - https://www.scopus.com/inward/record.uri?eid=2-s2.0-85040509723&doi=10.3389%2ffpls.2017.02172&partnerID=40&md5=f2cece2894cb840c4e596261e85dc4bf
ER  - 

TY  - JOUR
TI  - Differential manipulation of leaf angle throughout the canopy: Current status and prospects
T2  - Journal of Experimental Botany
J2  - J. Exp. Bot.
VL  - 68
IS  - 21-22
SP  - 5699
EP  - 5717
PY  - 2017
DO  - 10.1093/jxb/erx378
SN  - 00220957 (ISSN) 
AU  - Mantilla-Perez, M.B.
AU  - Salas Fernandez, M.G.
AD  - Department of Agronomy, Iowa State University, Ames, IA, United States
AB  - Leaf angle is defined as the inclination between the midrib of the leaf blade and the vertical stem of a plant. This trait has been identified as a key component in the development of high-yielding varieties of cereal species, particularly maize, rice, wheat, and sorghum. The effect of leaf angle on light interception efficiency, photosynthetic rate, and yield has been investigated since the 1960s, yet, significant knowledge gaps remain in understanding the genetic control of this complex trait. Recent advances in physiology and modeling have proposed a plant ideotype with varying leaf angles throughout the canopy. In this context, we present historical and recent evidence of: (i) the effect of leaf angle on photosynthetic efficiency and yield; (ii) the hormonal regulation of this trait; (iii) the current knowledge on its quantitative genetic control; and (iv) the opportunity to utilize high-throughput phenotyping methods to characterize leaf angle at multiple canopy levels. We focus on research conducted on grass species of economic importance, with similar plant architecture and growth patterns. Finally, we present the challenges and strategies plant breeders will need to embrace in order to manipulate leaf angle differentially throughout the canopy and develop superior crops for food, feed, and fuel production. © The Author 2017. Published by Oxford University Press on behalf of the Society for Experimental Biology. All rights reserved.
KW  - Brassinosteroids
KW  - candidate genes
KW  - high-throughput phenotyping methods
KW  - hormones
KW  - leaf angle
KW  - photosynthesis
KW  - QTL
KW  - yield
PB  - Oxford University Press
N1  - Cited By :1
N1  - Export Date: 3 August 2018
M3  - Review
DB  - Scopus
N1  - CODEN: JEBOA
LA  - English
N1  - Correspondence Address: Salas Fernandez, M.G.; Department of Agronomy, Iowa State UniversityUnited States; email: mgsalas@iastate.edu
UR  - https://www.scopus.com/inward/record.uri?eid=2-s2.0-85042648142&doi=10.1093%2fjxb%2ferx378&partnerID=40&md5=701c20ab1538fd0d42875f29ebad7c63
ER  - 

TY  - JOUR
TI  - Discrimination of plant root zone water status in greenhouse production based on phenotyping and machine learning techniques
T2  - Scientific Reports
J2  - Sci. Rep.
VL  - 7
IS  - 1
PY  - 2017
DO  - 10.1038/s41598-017-08235-z
SN  - 20452322 (ISSN) 
AU  - Guo, D.
AU  - Juan, J.
AU  - Chang, L.
AU  - Zhang, J.
AU  - Huang, D.
AD  - School of Agriculture and Biology, Shanghai Jiao Tong University, Shanghai, China
AB  - Plant-based sensing on water stress can provide sensitive and direct reference for precision irrigation system in greenhouse. However, plant information acquisition, interpretation, and systematical application remain insufficient. This study developed a discrimination method for plant root zone water status in greenhouse by integrating phenotyping and machine learning techniques. Pakchoi plants were used and treated by three root zone moisture levels, 40%, 60%, and 80% relative water content. Three classification models, Random Forest (RF), Neural Network (NN), and Support Vector Machine (SVM) were developed and validated in different scenarios with overall accuracy over 90% for all. SVM model had the highest value, but it required the longest training time. All models had accuracy over 85% in all scenarios, and more stable performance was observed in RF model. Simplified SVM model developed by the top five most contributing traits had the largest accuracy reduction as 29.5%, while simplified RF and NN model still maintained approximately 80%. For real case application, factors such as operation cost, precision requirement, and system reaction time should be synthetically considered in model selection. Our work shows it is promising to discriminate plant root zone water status by implementing phenotyping and machine learning techniques for precision irrigation management. © 2017 The Author(s).
KW  - greenhouse
KW  - model
KW  - moisture
KW  - nervous system
KW  - phenotype
KW  - plant root
KW  - random forest
KW  - reaction time
KW  - support vector machine
KW  - water availability
KW  - water content
PB  - Nature Publishing Group
N1  - Export Date: 3 August 2018
M3  - Article
DB  - Scopus
C7  - 8303
LA  - English
N1  - Correspondence Address: Zhang, J.; School of Agriculture and Biology, Shanghai Jiao Tong UniversityChina; email: jj.zhang@sjtu.edu.cn
UR  - https://www.scopus.com/inward/record.uri?eid=2-s2.0-85027500070&doi=10.1038%2fs41598-017-08235-z&partnerID=40&md5=7e7503115982692f5149fedab9574df5
ER  - 

TY  - JOUR
TI  - Cell-type specific metabolic flux analysis: A challenge for metabolic phenotyping and a potential solution in plants
T2  - Metabolites
J2  - Metabolites
VL  - 7
IS  - 4
PY  - 2017
DO  - 10.3390/metabo7040059
SN  - 22181989 (ISSN) 
AU  - Rossi, M.T.
AU  - Kalde, M.
AU  - Srisakvarakul, C.
AU  - Kruger, N.J.
AU  - George Ratcliffe, R.
AD  - Department of Plant Sciences, University of Oxford, Oxford, United Kingdom
AD  - The Francis Crick Institute, London, United Kingdom
AB  - Stable isotope labelling experiments are used routinely in metabolic flux analysis (MFA) to determine the metabolic phenotype of cells and tissues. A complication arises in multicellular systems because single cell measurements of transcriptomes, proteomes and metabolomes in multicellular organisms suggest that the metabolic phenotype will differ between cell types. In silico analysis of simulated metabolite isotopomer datasets shows that cellular heterogeneity confounds conventional MFA because labelling data averaged over multiple cell types does not necessarily yield averaged flux values. A potential solution to this problem—the use of cell-type specific reporter proteins as a source of cell-type specific labelling data—is proposed and the practicality of implementing this strategy in the roots of Arabidopsis thaliana seedlings is explored. A protocol for the immunopurification of ectopically expressed green fluorescent protein (GFP) from Arabidopsis thaliana seedlings using a GFP-binding nanobody is developed, and through GC-MS analysis of protein hydrolysates it is established that constitutively expressed GFP reports accurately on the labelling of total protein in root tissues. It is also demonstrated that the constitutive expression of GFP does not perturb metabolism. The principal obstacle to the implementation of the method in tissues with cell-type specific GFP expression is the sensitivity of the GC-MS system. © 2017 by the author.
KW  - Arabidopsis thaliana
KW  - Cellular differentiation
KW  - Green fluorescent protein (GFP)
KW  - Metabolic flux analysis
KW  - Metabolic phenotype
KW  - Primary metabolism
KW  - Reporter protein
KW  - Systems biology
KW  - green fluorescent protein
KW  - plant protein
KW  - protein hydrolysate
KW  - transcriptome
KW  - Arabidopsis thaliana
KW  - Article
KW  - biomass production
KW  - cell differentiation
KW  - cell heterogeneity
KW  - cells by body anatomy
KW  - computer model
KW  - Escherichia coli
KW  - gene construct
KW  - gene expression
KW  - glucose intake
KW  - glycolysis
KW  - isotope labeling
KW  - mass fragmentography
KW  - metabolic flux analysis
KW  - nonhuman
KW  - pentose phosphate cycle
KW  - phenotype
KW  - protein expression
KW  - protein purification
PB  - MDPI AG
N1  - Export Date: 3 August 2018
M3  - Article
DB  - Scopus
C7  - 59
LA  - English
N1  - Correspondence Address: Kruger, N.J.; Department of Plant Sciences, University of OxfordUnited Kingdom; email: nick.kruger@plants.ox.ac.uk
UR  - https://www.scopus.com/inward/record.uri?eid=2-s2.0-85034581344&doi=10.3390%2fmetabo7040059&partnerID=40&md5=eb259cc4852f67d22d4f56e207c979fa
ER  - 

TY  - JOUR
TI  - High throughput phenotyping of blueberry bush morphological traits using unmanned aerial systems
T2  - Remote Sensing
J2  - Remote Sens.
VL  - 9
IS  - 12
PY  - 2017
DO  - 10.3390/rs9121250
SN  - 20724292 (ISSN) 
AU  - Patrick, A.
AU  - Li, C.
AD  - Bio-Sensing and Instrumentation Laboratory, School of Electrical and Computer Engineering, University of Georgia, Athens, GA, United States
AB  - Phenotyping morphological traits of blueberry bushes in the field is important for selecting genotypes that are easily harvested by mechanical harvesters. Morphological data can also be used to assess the effects of crop treatments such as plant growth regulators, fertilizers, and environmental conditions. This paper investigates the feasibility and accuracy of an inexpensive unmanned aerial system in determining the morphological characteristics of blueberry bushes. Color images collected by a quadcopter are processed into three-dimensional point clouds via structure from motion algorithms. Bush height, extents, canopy area, and volume, in addition to crown diameter and width, are derived and referenced to ground truth. In an experimental farm, twenty-five bushes were imaged by a quadcopter. Height and width dimensions achieved a mean absolute error of 9.85 cm before and 5.82 cm after systematic under-estimation correction. Strong correlation was found between manual and image derived bush volumes and their traditional growth indices. Hedgerows of three Southern Highbush varieties were imaged at a commercial farm to extract five morphological features (base angle, blockiness, crown percent height, crown ratio, and vegetation ratio) associated with cultivation and machine harvestability. The bushes were found to be partially separable by multivariate analysis. The methodology developed from this study is not only valuable for plant breeders to screen genotypes with bush morphological traits that are suitable for machine harvest, but can also aid producers in crop management such as pruning and plot layout organization. © 2017 by the author.
KW  - Blueberries
KW  - Drone
KW  - High throughput phenotyping
KW  - Measurement
KW  - Morphology
KW  - Unmanned aerial system
KW  - Crops
KW  - Drones
KW  - Measurements
KW  - Morphology
KW  - Multivariant analysis
KW  - Blueberries
KW  - Environmental conditions
KW  - High-throughput phenotyping
KW  - Morphological characteristic
KW  - Plant growth regulators
KW  - Structure from motion algorithm
KW  - Three-dimensional point clouds
KW  - Unmanned aerial systems
KW  - Throughput
PB  - MDPI AG
N1  - Cited By :1
N1  - Export Date: 3 August 2018
M3  - Article
DB  - Scopus
C7  - 1250
LA  - English
N1  - Correspondence Address: Li, C.; Bio-Sensing and Instrumentation Laboratory, School of Electrical and Computer Engineering, University of GeorgiaUnited States; email: cyli@uga.edu
UR  - https://www.scopus.com/inward/record.uri?eid=2-s2.0-85038216569&doi=10.3390%2frs9121250&partnerID=40&md5=01f10d8ad32dc532c74dc39a445df082
ER  - 

TY  - JOUR
TI  - Unmanned Aerial System (UAS)-based phenotyping of soybean using multi-sensor data fusion and extreme learning machine
T2  - ISPRS Journal of Photogrammetry and Remote Sensing
J2  - ISPRS J. Photogramm. Remote Sens.
VL  - 134
SP  - 43
EP  - 58
PY  - 2017
DO  - 10.1016/j.isprsjprs.2017.10.011
SN  - 09242716 (ISSN) 
AU  - Maimaitijiang, M.
AU  - Ghulam, A.
AU  - Sidike, P.
AU  - Hartling, S.
AU  - Maimaitiyiming, M.
AU  - Peterson, K.
AU  - Shavers, E.
AU  - Fishman, J.
AU  - Peterson, J.
AU  - Kadam, S.
AU  - Burken, J.
AU  - Fritschi, F.
AD  - Center for Sustainability, Saint Louis University, Des Peres Hall, Room 203, 3694 West Pine Mall, Saint Louis, MO, United States
AD  - Department of Earth and Atmospheric Sciences, Saint Louis University, 3642 Lindell Blvd, Saint Louis, MO, United States
AD  - Department of Polytechnic Studies, Southeast Missouri State University, One University Plaza, Cape Girardeau, MO, United States
AD  - Department of Civil, Architectural and Environmental Engineering, Missouri University of Science and Technology, 1401 N Pine St., Rolla, MO, United States
AD  - Division of Plant Sciences, University of Missouri, Columbia, MO, United States
AB  - Estimating crop biophysical and biochemical parameters with high accuracy at low-cost is imperative for high-throughput phenotyping in precision agriculture. Although fusion of data from multiple sensors is a common application in remote sensing, less is known on the contribution of low-cost RGB, multispectral and thermal sensors to rapid crop phenotyping. This is due to the fact that (1) simultaneous collection of multi-sensor data using satellites are rare and (2) multi-sensor data collected during a single flight have not been accessible until recent developments in Unmanned Aerial Systems (UASs) and UAS-friendly sensors that allow efficient information fusion. The objective of this study was to evaluate the power of high spatial resolution RGB, multispectral and thermal data fusion to estimate soybean (Glycine max) biochemical parameters including chlorophyll content and nitrogen concentration, and biophysical parameters including Leaf Area Index (LAI), above ground fresh and dry biomass. Multiple low-cost sensors integrated on UASs were used to collect RGB, multispectral, and thermal images throughout the growing season at a site established near Columbia, Missouri, USA. From these images, vegetation indices were extracted, a Crop Surface Model (CSM) was advanced, and a model to extract the vegetation fraction was developed. Then, spectral indices/features were combined to model and predict crop biophysical and biochemical parameters using Partial Least Squares Regression (PLSR), Support Vector Regression (SVR), and Extreme Learning Machine based Regression (ELR) techniques. Results showed that: (1) For biochemical variable estimation, multispectral and thermal data fusion provided the best estimate for nitrogen concentration and chlorophyll (Chl) a content (RMSE of 9.9% and 17.1%, respectively) and RGB color information based indices and multispectral data fusion exhibited the largest RMSE 22.6%; the highest accuracy for Chl a + b content estimation was obtained by fusion of information from all three sensors with an RMSE of 11.6%. (2) Among the plant biophysical variables, LAI was best predicted by RGB and thermal data fusion while multispectral and thermal data fusion was found to be best for biomass estimation. (3) For estimation of the above mentioned plant traits of soybean from multi-sensor data fusion, ELR yields promising results compared to PLSR and SVR in this study. This research indicates that fusion of low-cost multiple sensor data within a machine learning framework can provide relatively accurate estimation of plant traits and provide valuable insight for high spatial precision in agriculture and plant stress assessment. © 2017 International Society for Photogrammetry and Remote Sensing, Inc. (ISPRS)
KW  - Data Fusion
KW  - Extreme Learning Machine (ELM)
KW  - Extreme Learning Machine based Regression (ELR)
KW  - Phenotyping
KW  - Remote sensing
KW  - Unmanned Aerial System (UAS)
KW  - Agriculture
KW  - Amino acids
KW  - Biophysics
KW  - Chlorophyll
KW  - Cost estimating
KW  - Costs
KW  - Crops
KW  - Data fusion
KW  - Knowledge acquisition
KW  - Learning systems
KW  - Least squares approximations
KW  - Nitrogen
KW  - Nitrogen fixation
KW  - Regression analysis
KW  - Remote sensing
KW  - Unmanned aerial vehicles (UAV)
KW  - Vegetation
KW  - Extreme learning machine
KW  - High-throughput phenotyping
KW  - Multisensor data fusion
KW  - Nitrogen concentrations
KW  - Partial least squares regressions (PLSR)
KW  - Phenotyping
KW  - Support vector regression (SVR)
KW  - Unmanned aerial systems
KW  - Sensor data fusion
KW  - agricultural modeling
KW  - biochemistry
KW  - biomass
KW  - biophysics
KW  - data assimilation
KW  - leaf area index
KW  - machine learning
KW  - phenotype
KW  - regression analysis
KW  - remote sensing
KW  - satellite imagery
KW  - sensor
KW  - soybean
KW  - spatial resolution
KW  - statistical analysis
KW  - unmanned vehicle
KW  - Columbia [Missouri]
KW  - Missouri
KW  - United States
KW  - Glycine max
PB  - Elsevier B.V.
N1  - Cited By :5
N1  - Export Date: 3 August 2018
M3  - Article
DB  - Scopus
N1  - CODEN: IRSEE
LA  - English
N1  - Correspondence Address: Ghulam, A.; Center for Sustainability, Saint Louis University, Des Peres Hall, Room 203, 3694 West Pine Mall, United States; email: wasit.wulamu@slu.edu
UR  - https://www.scopus.com/inward/record.uri?eid=2-s2.0-85032392082&doi=10.1016%2fj.isprsjprs.2017.10.011&partnerID=40&md5=f0f40c55bdbbeb05bd1a8b73179711c0
ER  - 

TY  - JOUR
TI  - Analysis of variability and phylogeny in pisum (Pisum spp.) using digital phenotyping and morphological traits
T2  - Australian Journal of Crop Science
J2  - Aust. J. Crop Sci.
VL  - 11
IS  - 12
SP  - 1599
EP  - 1605
PY  - 2017
DO  - 10.21475/ajcs.17.11.12.pne771
SN  - 18352693 (ISSN) 
AU  - Gatti, I.
AU  - Guindón, M.F.
AU  - Bermejo, C.
AU  - Cointry, E.L.
AD  - Cátedra de Mejoramiento Vegetal y Producción de Semillas, Facultad de Ciencias Agrarias, UNR. Campo Experimental J.F. Villarino. CC 14 (S2125ZAA) Zavalla, Santa Fe, Brazil
AD  - CIUNR Consejo de Investigadores Universidad Nacional de Rosario, Brazil
AD  - IICAR Instituto de Investigaciones en Ciencias Agrarias de Rosario, Brazil
AD  - CONICET Consejo Nacional de Investigaciones Científicas y Técnicas, Brazil
AB  - Plant phenotyping links genomics with plant ecophysiology and agronomy. It is usually performed by non-destructive, automated and image-based technology and generates information for efficient and searchable digital characterization of crop that can be performed during routine, periodical regeneration of accessions in germplasm collections. In the present work, ninety-two accessions of Pisum from different species and subspecies were studied during 2015 and 2016. Size and colour traits were measured using digital images from a Samsung CLX 3300 scanner and analysed with appropriate software; also seed weight, plant height and days to flowering were measured. Highly significant differences between accessions and species and subspecies for all these traits were found. When distances among species and subspecies are calculated, P. sativum subsp. sativum showed the greatest distance with P. fulvum (8.02) followed by P. abyssinicum (7.13); while the smallest distance was found between P. fulvum and P. sativum subsp. transcaucasicum (3.16). A Neighbour-joining tree with a cofenetic r of 0.985 was obtained. Seed and pod characteristics as colour parameters and size, obtained by digital phenotyping, have proved to be suitable markers for genetic diversity evaluation and they are useful in evolutionary analysis, allowing the discrimination of the main wild and cultivated species in the genus Pisum.
KW  - Legumes
KW  - Origin
KW  - Phenotyping
KW  - Pisum
KW  - Seed coat colour
KW  - Variability
PB  - Southern Cross Publishing and Printing Pty Ltd
N1  - Export Date: 3 August 2018
M3  - Article
DB  - Scopus
LA  - English
N1  - Correspondence Address: Gatti, I.; Cátedra de Mejoramiento Vegetal y Producción de Semillas, Facultad de Ciencias Agrarias, UNR. Campo Experimental J.F. Villarino. CC 14 (S2125ZAA) ZavallaBrazil; email: ileana1111@gmail.com
UR  - https://www.scopus.com/inward/record.uri?eid=2-s2.0-85038848758&doi=10.21475%2fajcs.17.11.12.pne771&partnerID=40&md5=ae8d9ddae014f8d8446712125b02c530
ER  - 

TY  - JOUR
TI  - Developing a low-cost 3D plant morphological traits characterization system
T2  - Computers and Electronics in Agriculture
J2  - Comput. Electron. Agric.
VL  - 143
SP  - 1
EP  - 13
PY  - 2017
DO  - 10.1016/j.compag.2017.09.025
SN  - 01681699 (ISSN) 
AU  - Li, J.
AU  - Tang, L.
AD  - Agricultural and Biosystem Engineering, Iowa State University, Ames, IA, United States
AB  - A low-cost three-dimensional (3D) plant reconstruction and morphological traits characterization system was developed. Corn plant seedlings were used as research objects for development and validation of the 3D reconstruction and point cloud data analysis algorithms. In this application, precise alignment of multiple 3D views generated by a 3D time-of-flight (ToF) sensor is critical to the 3D reconstruction of a plant. Previous research indicated that there is strong need for high-throughput, high-accuracy, and low-cost 3D plant reconstruction and trait characterization phenotyping systems. This research produced a 3D reconstruction system for indoor plant phenotyping by innovatively integrating a low-cost 2D camera, a low-cost 3D ToF camera, and a chessboard pattern beacon array to track the position and attitude of the 3D ToF sensor and, thus, accomplished precise 3D point cloud registration over multiple views. Specifically, algorithms for beacon target detection, camera pose tracking, and spatial relationship calibration between 2D and 3D cameras were developed for such a low-cost but high-performance 3D reconstruction solution. A plant analysis algorithm in a 3D space was developed to extract the morphological trait parameters of the plants by analyzing their 3D point cloud data. The phenotypical data obtained by this novel and low-cost 3D reconstruction based phenotyping system were validated by the experimental data generated by instrument and manual measurement. The results demonstrated that the developed phenotyping system has achieved promising measurement accuracy, fast processing speed while offering a low hardware cost, lending itself to a practical means of acquiring detailed 3D morphological traits for automated indoor plant phenotyping. © 2017
KW  - 3D reconstruction
KW  - Camera localization
KW  - Chessboard pattern beacon
KW  - Machine vision
KW  - Plant phenotyping
KW  - Cameras
KW  - Characterization
KW  - Computer vision
KW  - Costs
KW  - Gesture recognition
KW  - Seed
KW  - 3D reconstruction
KW  - Camera localization
KW  - Chessboard pattern beacon
KW  - Measurement accuracy
KW  - Morphological traits
KW  - Plant phenotyping
KW  - Spatial relationships
KW  - Threedimensional (3-d)
KW  - Image reconstruction
KW  - accuracy assessment
KW  - algorithm
KW  - calibration
KW  - machinery
KW  - maize
KW  - morphology
KW  - performance assessment
KW  - phenotype
KW  - research work
KW  - sensor
KW  - three-dimensional modeling
KW  - Zea mays
PB  - Elsevier B.V.
N1  - Cited By :1
N1  - Export Date: 3 August 2018
M3  - Article
DB  - Scopus
N1  - CODEN: CEAGE
LA  - English
N1  - Correspondence Address: Tang, L.; Agricultural and Biosystem Engineering, Iowa State UniversityUnited States; email: lietang@iastate.edu
UR  - https://www.scopus.com/inward/record.uri?eid=2-s2.0-85030720520&doi=10.1016%2fj.compag.2017.09.025&partnerID=40&md5=1c1d9eb2e66e57a852e1b9028376be6d
ER  - 

TY  - JOUR
TI  - A survey of ranging and imaging techniques for precision agriculture phenotyping
T2  - IEEE/ASME Transactions on Mechatronics
J2  - IEEE ASME Trans Mechatron
VL  - 22
IS  - 6
SP  - 2428
EP  - 2439
PY  - 2017
DO  - 10.1109/TMECH.2017.2760866
SN  - 10834435 (ISSN) 
AU  - Narvaez, F.Y.
AU  - Reina, G.
AU  - Torres-Torriti, M.
AU  - Kantor, G.
AU  - Cheein, F.A.
AD  - Advanced Center of Electrical and Electronic Engineering, Department of Electronic Engineering, Universidad Técnica Federico Santa María, Valparaíso, Chile
AD  - Department of Innovation Engineering, University of Salento, Leece, Italy
AD  - School of Electrical Engineering, Pontificia Universidad Católica de Chile, Santiago, Chile
AD  - Robotics Institute, Carnegie Mellon University, Pittsburgh, PA, United States
AB  - Agricultural production must double by 2050 in order to meet the expected food demand due to population growth. Precision agriculture is the key to improve productivity and efficiency in the use of resources, thus helping to achieve this goal under the diverse challenges currently faced by agriculture mainly due to climate changes, land degradation, availability of farmable land, labor force shortage, and increasing costs. To face these challenges, precision agriculture uses and develops sensing methodologies that provide information about crop growth and health indicators. This paper presents a survey of the state-of-the-art in optical visible and near-visible spectrum sensors and techniques to estimate phenotyping variables from intensity, spectral, and volumetric measurements. The sensing methodologies are classified into three areas according to the purpose of the measurements: 1) plant structural characterization; 2) plant/fruit detection; and 3) plant physiology assessment. This paper also discusses the progress in data processing methods and the current open challenges in agricultural tasks in which the development of innovative sensing methodologies is required, such as pruning, fertilizer and pesticide management, crop monitoring, and automated harvesting. © 1996-2012 IEEE.
KW  - Advanced sensing in agriculture
KW  - Fruit detection
KW  - Morphology characterization
KW  - Phenotyping
KW  - Physiology assessment
KW  - Precision agriculture
KW  - Characterization
KW  - Climate change
KW  - Crops
KW  - Data handling
KW  - Imaging techniques
KW  - Optical radar
KW  - Physiology
KW  - Population statistics
KW  - Productivity
KW  - Surveys
KW  - Tracking radar
KW  - Vegetation
KW  - Morphology characterizations
KW  - Phenotyping
KW  - Precision Agriculture
KW  - Robot sensing system
KW  - Three-dimensional display
KW  - Agriculture
PB  - Institute of Electrical and Electronics Engineers Inc.
N1  - Cited By :3
N1  - Export Date: 3 August 2018
M3  - Review
DB  - Scopus
C7  - 8062821
N1  - CODEN: IATEF
LA  - English
N1  - Correspondence Address: Narvaez, F.Y.; Advanced Center of Electrical and Electronic Engineering, Department of Electronic Engineering, Universidad Técnica Federico Santa MaríaChile; email: francisco.yandun.14@sansano.usm.cl
UR  - https://www.scopus.com/inward/record.uri?eid=2-s2.0-85031799403&doi=10.1109%2fTMECH.2017.2760866&partnerID=40&md5=ef1d620b28df2733ba0ce4f9e7835ba8
ER  - 

TY  - JOUR
TI  - Close range hyperspectral imaging of plants: A review
T2  - Biosystems Engineering
J2  - Biosyst. Eng.
VL  - 164
SP  - 49
EP  - 67
PY  - 2017
DO  - 10.1016/j.biosystemseng.2017.09.009
SN  - 15375110 (ISSN) 
AU  - Mishra, P.
AU  - Asaari, M.S.M.
AU  - Herrero-Langreo, A.
AU  - Lohumi, S.
AU  - Diezma, B.
AU  - Scheunders, P.
AD  - Vision Lab, Department of Physics, Campus Drie Eiken, University of Antwerp, Edegemsesteenweg 200-240, Antwerp, Belgium
AD  - Irstea, UMR ITAP, 361 Rue J.F. Breton, Cedex 5, Montpellier, France
AD  - Department of Biosystems Machinery Engineering, College of Agricultural and Life Science, Chungnam National University, 99 Daehak-ro, Daejeon, Yuseong-gu, South Korea
AD  - LPF-TAGRALIA, School of Engineering for Agriculture, Food and Biosystems, Technical University of Madrid, Madrid, Spain
AB  - The increasing need to develop a rapid understanding of plant functional dynamics has led to the employment of sensor technology for non-destructive assessment of plants. Hyperspectral Imaging (HSI) being an integration of two modalities, imaging and point spectroscopy, is nowadays emerging as a potential tool for rapid, non-destructive and automated close range assessment of plants functional dynamics both in terms of structure and physiology. Firstly, this paper presents an overview of some basic concepts of close range HSI on plants, concerning the plant–light interaction, instrumental setup, and spectral data analysis. Furthermore, the work reviews recent advances of HSI for plant related studies under controlled experimental conditions as well as in natural agricultural settings. Applications are discussed on foliar content estimation, variety identification, growth monitoring, stress and disease-related studies, phenotyping and adoption of HSI in high-throughput phenotyping platforms (HTPPs). Close range HSI is a challenging task and suffers from technical complexities related to external factors (e.g. illumination effects) as well as plant-related factors (e.g. complex plant geometry). The paper finally discusses some of the technical challenges related to the implementation of HSI in the close range assessment of plant traits. © 2017 IAgrE
KW  - Imaging spectroscopy
KW  - Non-destructive
KW  - Phenotyping
KW  - Pigments
KW  - Plant traits
KW  - Pigments
KW  - Spectroscopy
KW  - Experimental conditions
KW  - High-throughput phenotyping
KW  - Imaging spectroscopy
KW  - Non destructive
KW  - Nondestructive assessment
KW  - Phenotyping
KW  - Plant traits
KW  - Variety identification
KW  - Hyperspectral imaging
PB  - Academic Press
N1  - Cited By :4
N1  - Export Date: 3 August 2018
M3  - Review
DB  - Scopus
N1  - CODEN: BEINB
LA  - English
N1  - Correspondence Address: Mishra, P.; Pure and Applied Chemistry, Thomas Graham Building, University of Strathclyde, 295 Cathedral St, United Kingdom; email: puneet.mishra@alumnos.upm.es
UR  - https://www.scopus.com/inward/record.uri?eid=2-s2.0-85031916213&doi=10.1016%2fj.biosystemseng.2017.09.009&partnerID=40&md5=655bb77e9953d359a43cee86f8e8c41d
ER  - 

TY  - JOUR
TI  - Root morphology and biomechanical characteristics of high altitude alpine plant species and their potential application in soil stabilization
T2  - Ecological Engineering
J2  - Ecol. Eng.
VL  - 109
SP  - 228
EP  - 239
PY  - 2017
DO  - 10.1016/j.ecoleng.2017.05.048
SN  - 09258574 (ISSN) 
AU  - Hudek, C.
AU  - Sturrock, C.J.
AU  - Atkinson, B.S.
AU  - Stanchi, S.
AU  - Freppaz, M.
AD  - University of Torino, DISAFA, Largo Paolo Braccini 2, (TO), Grugliasco, Italy
AD  - T2M Marie Curie Cofund Fellow, Italy
AD  - Hounsfield Facility, School of Biosciences, The University of Nottingham, Sutton Bonington Campus, Nr Loughborough, United Kingdom
AB  - Glacial forefields host young, poorly developed soils with highly unstable environmental conditions. Root system contribution to soil stabilization is a well-known phenomenon. Identifying the functional traits and root morphology of pioneer vegetation that establish on forefields can provide information useful in the practical application of plants in land restoration of high altitude mountain sites. This study aims to gather information on the root morphology and biomechanical characteristics of the 10 most dominant pioneer plant species of the forefield of Lys Glacier (NW Italian Alps). X-ray Computed Tomography (X-ray CT) was used to visualize and quantify non-destructively the root architecture of the studied species. Samples were cored directly from the forefield. Data on root traits such as total root length, rooting depth, root diameter, root length density and number of roots in relation to diameter classes as well as plant height were determined and compared between species. Roots were also tested for their tensile strength resistance. X-ray CT technology allowed us to visualize the 3D root architecture of species intact in their natural soil system. X-ray CT technology provided a visual representation of root–soil interface and information on the exact position, orientation and elongation of the root system in the soil core. Root architecture showed high variability among the studied species. For all species the majority of roots consisted of roots smaller than 0.5 mm in diameter. There were also considerable differences found in root diameter and total root length although these were not statistically significant. However, significant differences were found in rooting depth, root length density, plant height and root tensile strength between species and life forms (dwarf shrub, forb, graminoid). In all cases, root tensile strength decreased with increasing root diameter. The highest tensile strength was recorded for graminoids such as Luzula spicata (L.) DC. and Poa laxa Haenke and the lowest for Epilobium fleischeri Hochst. The differences in root properties among the studied species highlight the diverse adaptive and survival strategies plants employ to establish on and thrive in the harsh and unstable soil conditions of a glacier forefield. The data determined in this study could provide a significant contribution to a database that allow those who are working in land restoration and preservation of high altitude mountain sites to employ native species in a more efficient, effective and informed manner. © 2017 Elsevier B.V.
KW  - Alpine species
KW  - Glacier forefield
KW  - Root phenotyping
KW  - Soil stabilization
KW  - X-ray CT
KW  - Architecture
KW  - Biomechanics
KW  - Computerized tomography
KW  - Morphology
KW  - Plants (botany)
KW  - Polymethyl methacrylates
KW  - Restoration
KW  - Soil mechanics
KW  - Soils
KW  - Stability
KW  - Tensile strength
KW  - Vegetation
KW  - Alpine species
KW  - Glacier forefield
KW  - Phenotyping
KW  - Soil stabilization
KW  - X-ray CT
KW  - Stabilization
KW  - alpine environment
KW  - biochemistry
KW  - environmental conditions
KW  - glacier
KW  - herb
KW  - morphology
KW  - mountain region
KW  - native species
KW  - phenotype
KW  - root architecture
KW  - root system
KW  - soil stabilization
KW  - soil-vegetation interaction
KW  - tensile strength
KW  - X-ray spectroscopy
KW  - Alps
KW  - Italy
KW  - Epilobium fleischeri
KW  - Luzula spicata
KW  - Poa laxa
PB  - Elsevier B.V.
N1  - Cited By :2
N1  - Export Date: 3 August 2018
M3  - Article
DB  - Scopus
N1  - CODEN: ECENE
LA  - English
N1  - Correspondence Address: Hudek, C.; University of Torino, DISAFA, Largo Paolo Braccini 2, (TO), Italy; email: chudek@unito.it
UR  - https://www.scopus.com/inward/record.uri?eid=2-s2.0-85020823578&doi=10.1016%2fj.ecoleng.2017.05.048&partnerID=40&md5=11cf8de4de20fdda81b875cd788faa30
ER  - 

TY  - JOUR
TI  - Computer vision for high-throughput Quantitative phenotyping: A case study of grapevine downy mildew sporulation and leaf trichomes
T2  - Phytopathology
J2  - Phytopathology
VL  - 107
IS  - 12
SP  - 1549
EP  - 1555
PY  - 2017
DO  - 10.1094/PHYTO-04-17-0137-R
SN  - 0031949X (ISSN) 
AU  - Divilov, K.
AU  - Wiesner-Hanks, T.
AU  - Barba, P.
AU  - Cadle-Davidson, L.
AU  - Reisch, B.I.
AD  - Plant Breeding and Genetics Section, School of Integrative Plant Science, Cornell University, Ithaca, NY, United States
AD  - United States Department of Agriculture-Agricultural Research Service Grape Genetics Research Unit, Geneva, NY, United States
AD  - Horticulture Section, School of Integrative Plant Science, Cornell University, United States
AD  - Instituto de Investigaciones Agropecuarias, INIA, La Platina, Santiago, Chile
AB  - Quantitative phenotyping of downy mildew sporulation is frequently used in plant breeding and genetic studies, as well as in studies focused on pathogen biology such as chemical efficacy trials. In these scenarios, phenotyping a large number of genotypes or treatments can be advantageous but is often limited by time and cost. We present a novel computational pipeline dedicated to estimating the percent area of downy mildew sporulation from images of inoculated grapevine leaf discs in a manner that is time and cost efficient. The pipeline was tested on images from leaf disc assay experiments involving two F1 grapevine families, one that had glabrous leaves (Vitis rupestris B38 × 'Horizon' [RH]) and another that had leaf trichomes (Horizon × V. cinerea B9 [HC]). Correlations between computer vision and manual visual ratings reached 0.89 in the RH family and 0.43 in the HC family. Additionally, we were able to use the computer vision system prior to sporulation to measure the percent leaf trichome area. We estimate that an experienced rater scoring sporulation would spend at least 90% less time using the computer vision system compared with the manual visual method. This will allow more treatments to be phenotyped in order to better understand the genetic architecture of downy mildew resistance and of leaf trichome density. We anticipate that this computer vision system will find applications in other pathosystems or traits where responses can be imaged with sufficient contrast from the background. © 2017 The American Phytopathological Society.
KW  - bacterial spore
KW  - cytology
KW  - genotype
KW  - image processing
KW  - isolation and purification
KW  - microbiology
KW  - Peronospora
KW  - phenotype
KW  - plant disease
KW  - plant leaf
KW  - smartphone
KW  - trichome
KW  - Vitis
KW  - Genotype
KW  - Image Processing, Computer-Assisted
KW  - Peronospora
KW  - Phenotype
KW  - Plant Diseases
KW  - Plant Leaves
KW  - Smartphone
KW  - Spores
KW  - Trichomes
KW  - Vitis
PB  - American Phytopathological Society
N1  - Cited By :2
N1  - Export Date: 3 August 2018
M3  - Article
DB  - Scopus
N1  - CODEN: PHYNB
C2  - 28745103
LA  - English
N1  - Correspondence Address: Reisch, B.I.; Horticulture Section, School of Integrative Plant Science, Cornell UniversityUnited States; email: bir1@cornell.edu
UR  - https://www.scopus.com/inward/record.uri?eid=2-s2.0-85035199877&doi=10.1094%2fPHYTO-04-17-0137-R&partnerID=40&md5=9e53116257bc42230feeb61c0bd0f560
ER  - 

TY  - JOUR
TI  - Semi-automated, machine vision based maize kernel counting on the ear
T2  - Biosystems Engineering
J2  - Biosyst. Eng.
VL  - 164
SP  - 171
EP  - 180
PY  - 2017
DO  - 10.1016/j.biosystemseng.2017.10.010
SN  - 15375110 (ISSN) 
AU  - Grift, T.E.
AU  - Zhao, W.
AU  - Momin, M.A.
AU  - Zhang, Y.
AU  - Bohn, M.O.
AD  - Department of Agricultural and Biological Engineering, University of Illinois, Urbana, IL, United States
AD  - Department of Agricultural and Biosystems Engineering, North Dakota State University, Fargo, ND, United States
AD  - Department of Crop Sciences, University of Illinois, Urbana, IL, United States
AB  - In synchrony with the overall trend toward automation in plant phenotyping, two semi-automatic machine vision methods were devised targeted at counting maize kernels directly on de-husked ears. The ears represented row morphologies ranging from straight to curved, they featured missing kernels, underdeveloped kernels, and broken kernels, but displayed no disease or mould. The first method mimicked a common manual field method of estimating the total ear kernel count, based on counting the number of rows and multiplication by the number of kernels per row. Similarly, in this paper, the operator manually counted the number of rows, and also manually counted the number of kernels in a row image within an (operator determined) quasi-cylindrical mid-section of the ear. The total ear kernel count was then estimated by multiplying the number of rows by the number of kernels per row, yielding full ear extrapolation by multiplication by the ratio between the total ear length and the length of the quasi-cylindrical mid-section. This full ear image based approach achieved a kernel counting error ranging from −7.67% (under-count) to +8.60% (multi-count) among 23 maize ears. The second method only observed a fixed quasi-cylindrical mid-section of the ear. Image frames were acquired of each individual row of kernels located in the quasi-cylindrical mid-section, yielding kernel maps. Among 12 maize ears, the kernel missing error ranged from 0 to 4.24% and the multi-count error ranged from 0 to 1.92%. In total, 41 existing kernels were missed and 25 kernels were multi-counted among 2713 kernels counted. © 2017 IAgrE
KW  - Corn
KW  - Image processing
KW  - Plant phenotyping
KW  - Automation
KW  - Errors
KW  - Image processing
KW  - Corn
KW  - Counting errors
KW  - Field methods
KW  - Image frames
KW  - Image-based
KW  - Maize kernels
KW  - Plant phenotyping
KW  - Semi-automatic machines
KW  - Computer vision
PB  - Academic Press
N1  - Cited By :1
N1  - Export Date: 3 August 2018
M3  - Article
DB  - Scopus
N1  - CODEN: BEINB
LA  - English
N1  - Correspondence Address: Grift, T.E.; Department of Agricultural and Biological Engineering, University of IllinoisUnited States; email: grift@illinois.edu
UR  - https://www.scopus.com/inward/record.uri?eid=2-s2.0-85033397954&doi=10.1016%2fj.biosystemseng.2017.10.010&partnerID=40&md5=18a527118b46466e621ba20338ef6a36
ER  - 

TY  - JOUR
TI  - High-throughput format for the phenotyping of fungi on solid substrates
T2  - Scientific Reports
J2  - Sci. Rep.
VL  - 7
IS  - 1
PY  - 2017
DO  - 10.1038/s41598-017-03598-9
SN  - 20452322 (ISSN) 
AU  - Cánovas, D.
AU  - Studt, L.
AU  - Marcos, A.T.
AU  - Strauss, J.
AD  - Division of Microbial Genetics and Pathogen Interaction, Department of Applied Genetics and Cell Biology, BOKU, University of Natural Resources and Life Science, Tulln, Donau, Austria
AD  - Departamento de Genética, Universidad de Sevilla, Seville, Spain
AD  - Research Platform Bioactive Microbial Metabolites, BOKU University, University of Veterinary Medicine Vienna, Tulln, Austria
AD  - Instituto para El Estudio de la Reproducción Humana (Inebir), Avda de la Cruz Roja 1, Sevilla, Spain
AB  - Filamentous fungi naturally grow on solid surfaces, yet most genetic and biochemical analyses are still performed in liquid cultures. Here, we report a multiplexing platform using high-throughput photometric continuous reading that allows parallel quantification of hyphal growth and reporter gene expression directly on solid medium, thereby mimicking natural environmental conditions. Using this system, we have quantified fungal growth and expression of secondary metabolite GFP-based reporter genes in saprophytic Aspergillus and phytopathogenic Fusarium species in response to different nutrients, stress conditions and epigenetic modifiers. With this method, we provide not only novel insights into the characteristic of fungal growth but also into the metabolic and time-dependent regulation of secondary metabolite gene expression. © 2017 The Author(s).
KW  - Aspergillus
KW  - chemical stress
KW  - epigenetics
KW  - fungus growth
KW  - Fusarium
KW  - gene expression regulation
KW  - metabolite
KW  - nonhuman
KW  - nutrient
KW  - phenotype
KW  - plant disease
KW  - quantitative study
KW  - reporter gene
KW  - saprotroph
KW  - species
PB  - Nature Publishing Group
N1  - Export Date: 3 August 2018
M3  - Article
DB  - Scopus
C7  - 4289
LA  - English
N1  - Correspondence Address: Cánovas, D.; Departamento de Genética, Universidad de SevillaSpain; email: davidc@us.es
UR  - https://www.scopus.com/inward/record.uri?eid=2-s2.0-85021394723&doi=10.1038%2fs41598-017-03598-9&partnerID=40&md5=1a3a5e1720eb75058c5d9dd3e6b6550b
ER  - 

TY  - JOUR
TI  - Exploring genetic variation for salinity tolerance in chickpea using image-based phenotyping
T2  - Scientific Reports
J2  - Sci. Rep.
VL  - 7
IS  - 1
PY  - 2017
DO  - 10.1038/s41598-017-01211-7
SN  - 20452322 (ISSN) 
AU  - Atieno, J.
AU  - Li, Y.
AU  - Langridge, P.
AU  - Dowling, K.
AU  - Brien, C.
AU  - Berger, B.
AU  - Varshney, R.K.
AU  - Sutton, T.
AD  - Australian Centre for Plant Functional Genomics, School of Agriculture, Food and Wine, University of Adelaide, Waite Campus, PMB 1, Glen Osmond, SA, Australia
AD  - School of Agriculture, Food and Wine, University of Adelaide, Waite Campus, PMB1, Glen Osmond, SA, Australia
AD  - Plant Accelerator, School of Agriculture, Food and Wine, University of Adelaide, Waite Campus, PMB1, Glen Osmond, SA, Australia
AD  - Centre of Excellence in Genomics, International Crops Research Institute for the Semi-Arid Tropics (ICRISAT), Patancheru, India
AD  - South Australian Research and Development Institute, GPO Box 397, Adelaide, SA, Australia
AB  - Soil salinity results in reduced productivity in chickpea. However, breeding for salinity tolerance is challenging because of limited knowledge of the key traits affecting performance under elevated salt and the difficulty of high-throughput phenotyping for large, diverse germplasm collections. This study utilised image-based phenotyping to study genetic variation in chickpea for salinity tolerance in 245 diverse accessions. On average salinity reduced plant growth rate (obtained from tracking leaf expansion through time) by 20%, plant height by 15% and shoot biomass by 28%. Additionally, salinity induced pod abortion and inhibited pod filling, which consequently reduced seed number and seed yield by 16% and 32%, respectively. Importantly, moderate to strong correlation was observed for different traits measured between glasshouse and two field sites indicating that the glasshouse assays are relevant to field performance. Using image-based phenotyping, we measured plant growth rate under salinity and subsequently elucidated the role of shoot ion independent stress (resulting from hydraulic resistance and osmotic stress) in chickpea. Broad genetic variation for salinity tolerance was observed in the diversity panel with seed number being the major determinant for salinity tolerance measured as yield. This study proposes seed number as a selection trait in breeding salt tolerant chickpea cultivars. © 2017 The Author(s).
PB  - Nature Publishing Group
N1  - Cited By :3
N1  - Export Date: 3 August 2018
M3  - Article
DB  - Scopus
C7  - 1300
LA  - English
N1  - Correspondence Address: Sutton, T.; South Australian Research and Development Institute, GPO Box 397, Australia; email: Tim.Sutton@sa.gov.au
UR  - https://www.scopus.com/inward/record.uri?eid=2-s2.0-85018774801&doi=10.1038%2fs41598-017-01211-7&partnerID=40&md5=35ea6494f80b83012c99c7254d5aa03d
ER  - 

TY  - JOUR
TI  - Thermal phenotyping of stomatal sensitivity in spring barley
T2  - Journal of Agronomy and Crop Science
J2  - J. Agron. Crop. Sci.
VL  - 203
IS  - 6
SP  - 483
EP  - 493
PY  - 2017
DO  - 10.1111/jac.12223
SN  - 09312250 (ISSN) 
AU  - Rischbeck, P.
AU  - Cardellach, P.
AU  - Mistele, B.
AU  - Schmidhalter, U.
AD  - Department of Plant Sciences, Technical University of Munich, Freising-Weihenstephan, Germany
AD  - Department of Agricultural Economy, Fachhochschule Südwestfalen, Soest, Germany
AB  - Thermometry and thermography are alternative methods used for measuring stomatal conductivity via transpirative cooling. However, the influence of mixed soil–plant information contained in thermal images compared to thermometric spot measurements on the measurement quality and relationships to agronomic traits remains unclear. To evaluate their respective influence, canopy temperature was measured simultaneously by two infrared thermometers (thermometry), which were oriented oblique to the plant canopy and mounted on a tractor, and a hand-held, nadir oriented thermal camera (thermography) in irrigated and drought-stressed spring barley cultivar trials in 2011. Canopy temperatures were separated from soil temperatures and extracted from the thermal images by matching thermal and RGB images. Thermometric measurements conducted at the beginning of shooting during a stable period of high radiation were more closely related to total plant biomass and straw yield at harvest than thermography under both irrigated and drought-stressed conditions. Taking into account the results of this evaluation, thermometry was used for assessing the agronomic importance of stomatal sensitivity, the earliness of stomatal closure, of spring barley cultivars subjected to different water supply in 2013. In this year, 16 spring barley cultivars were grown under mild drought stress and rainfed conditions. A stomatal sensitivity index was derived relating canopy temperatures of the cultivars grown under rainfed and drought-stressed conditions to each other. Under rainfed conditions, stomatal sensitivity was negatively related to grain protein yield with a coefficient of determination of R2 =.43. Under increasing terminal drought stress, positive regression slopes of stomatal sensitivity to grain yield, biomass yield and culms/m2 were observed with coefficients of determination amounting to R2 =.22,.31 and.36, respectively. Stomatal sensitivity negatively impacts agricultural production under well-watered conditions, but maintains productivity under conditions of terminal drought. © 2017 Blackwell Verlag GmbH.
KW  - barley
KW  - drought stress
KW  - phenomics
KW  - stomatal conductivity
KW  - thermography
KW  - thermometry
KW  - agricultural production
KW  - agronomy
KW  - barley
KW  - biomass
KW  - cooling
KW  - crop yield
KW  - cultivar
KW  - drought
KW  - drought stress
KW  - phenotype
KW  - phytomass
KW  - rainfed agriculture
KW  - soil temperature
KW  - soil-vegetation interaction
KW  - spring (season)
KW  - stomatal conductance
KW  - thermometry
KW  - water supply
KW  - Hordeum
PB  - Blackwell Publishing Ltd
N1  - Export Date: 3 August 2018
M3  - Article
DB  - Scopus
N1  - CODEN: ZAPFA
LA  - English
N1  - Correspondence Address: Schmidhalter, U.; Department of Plant Sciences, Technical University of MunichGermany; email: schmidhalter@wzw.tum.de
UR  - https://www.scopus.com/inward/record.uri?eid=2-s2.0-85021341888&doi=10.1111%2fjac.12223&partnerID=40&md5=d92945d86a153ac96f56b50d33024324
ER  - 

TY  - JOUR
TI  - Genomic-based-breeding tools for tropical maize improvement
T2  - Genetica
J2  - Genetica
VL  - 145
IS  - 6
SP  - 525
EP  - 539
PY  - 2017
DO  - 10.1007/s10709-017-9981-y
SN  - 00166707 (ISSN) 
AU  - Chakradhar, T.
AU  - Hindu, V.
AU  - Reddy, P.S.
AD  - Sehgal Foundation, C/o International Crops Research Institute for the Semi-Arid Tropics (ICRISAT), Patancheru, Hyderabad, Telangana, India
AD  - Department of Biotechnology, Sri Padmavati Mahila Visvavidyalayam, Tirupati, Andhra Pradesh, India
AD  - International Crops Research Institute for the Semi-Arid Tropics (ICRISAT), Patancheru, Hyderabad, Telangana, India
AB  - Maize has traditionally been the main staple diet in the Southern Asia and Sub-Saharan Africa and widely grown by millions of resource poor small scale farmers. Approximately, 35.4 million hectares are sown to tropical maize, constituting around 59% of the developing worlds. Tropical maize encounters tremendous challenges besides poor agro-climatic situations with average yields recorded <3 tones/hectare that is far less than the average of developed countries. On the contrary to poor yields, the demand for maize as food, feed, and fuel is continuously increasing in these regions. Heterosis breeding introduced in early 90 s improved maize yields significantly, but genetic gains is still a mirage, particularly for crop growing under marginal environments. Application of molecular markers has accelerated the pace of maize breeding to some extent. The availability of array of sequencing and genotyping technologies offers unrivalled service to improve precision in maize-breeding programs through modern approaches such as genomic selection, genome-wide association studies, bulk segregant analysis-based sequencing approaches, etc. Superior alleles underlying complex traits can easily be identified and introgressed efficiently using these sequence-based approaches. Integration of genomic tools and techniques with advanced genetic resources such as nested association mapping and backcross nested association mapping could certainly address the genetic issues in maize improvement programs in developing countries. Huge diversity in tropical maize and its inherent capacity for doubled haploid technology offers advantage to apply the next generation genomic tools for accelerating production in marginal environments of tropical and subtropical world. Precision in phenotyping is the key for success of any molecular-breeding approach. This article reviews genomic technologies and their application to improve agronomic traits in tropical maize breeding has been reviewed in detail. © 2017, Springer International Publishing AG.
KW  - Genome-wide association studies (GWAS)
KW  - Genomic selection (GS)
KW  - Informatics tools
KW  - Maize
KW  - Next generation sequencing (NGS)
KW  - Phenotyping
KW  - QTL-seq
KW  - food grain
KW  - genetics
KW  - genomics
KW  - maize
KW  - plant breeding
KW  - procedures
KW  - tropic climate
KW  - Edible Grain
KW  - Genomics
KW  - Plant Breeding
KW  - Tropical Climate
KW  - Zea mays
PB  - Springer International Publishing
N1  - Export Date: 3 August 2018
M3  - Review
DB  - Scopus
N1  - CODEN: GENEA
C2  - 28875394
LA  - English
N1  - Correspondence Address: Chakradhar, T.; Sehgal Foundation, C/o International Crops Research Institute for the Semi-Arid Tropics (ICRISAT), Patancheru, India; email: drthammineni@gmail.com
UR  - https://www.scopus.com/inward/record.uri?eid=2-s2.0-85028960383&doi=10.1007%2fs10709-017-9981-y&partnerID=40&md5=4f24dd2b6a37a32624165430d383b6bc
ER  - 

TY  - JOUR
TI  - Genomics-assisted breeding – A revolutionary strategy for crop improvement
T2  - Journal of Integrative Agriculture
J2  - J. Integr. Agric.
VL  - 16
IS  - 12
SP  - 2674
EP  - 2685
PY  - 2017
DO  - 10.1016/S2095-3119(17)61813-6
SN  - 20953119 (ISSN) 
AU  - LENG, P.-F.
AU  - Lübberstedt, T.
AU  - XU, M.-L.
AD  - National Maize Improvement Center of China, China Agricultural University, Beijing, China
AD  - Department of Agronomy, Iowa State University, Ames, United States
AB  - Food shortages arise more frequently owing to unpredictable crop yield losses caused by biotic and abiotic stresses. With advances in molecular biology and marker technology, a new era of molecular breeding has emerged that has greatly accelerated the pace of plant breeding. High-throughput genotyping technology and phenotyping platforms have enabled large-scale marker-trait association analysis, such as genome-wide association studies, to precisely dissect the genetic architecture of plant traits. Large-scale mapping of agronomically important quantitative trait loci, gene cloning and characterization, mining of elite alleles/haplotypes, exploitation of natural variations, and genomic selection have paved the way towards genomics-assisted breeding (GAB). With the availability of more and more informative genomic datasets, GAB would become a promising technique to expedite the breeding cycle for crop improvement. © 2017 CAAS. Publishing services by Elsevier B.V
KW  - genomics-assisted breeding
KW  - genotyping technology
KW  - germplasm
KW  - phenotyping platform
PB  - Chinese Academy of Agricultural Sciences
N1  - Export Date: 3 August 2018
M3  - Review
DB  - Scopus
LA  - English
N1  - Correspondence Address: LENG, P.-F.; National Maize Improvement Center of China, China Agricultural UniversityChina; email: pfleng@163.com
UR  - https://www.scopus.com/inward/record.uri?eid=2-s2.0-85037836578&doi=10.1016%2fS2095-3119%2817%2961813-6&partnerID=40&md5=b9f83b5c6912913b980f9abc88b604ff
ER  - 

TY  - JOUR
TI  - Selection of drought tolerant and sensitive genotypes from wheat DH population
T2  - Acta Physiologiae Plantarum
J2  - Acta Physiol. Plant.
VL  - 39
IS  - 12
PY  - 2017
DO  - 10.1007/s11738-017-2554-y
SN  - 01375881 (ISSN) 
AU  - Nagy, É.
AU  - Lantos, C.
AU  - Pauk, J.
AD  - Biotechnology Laboratory, Cereal Research Non-Profit Ltd, Alsó kikötő sor 9, Szeged, Hungary
AB  - Drought has significant effect on wheat production by decreasing grain yield. Phenotyping the populations is a useful tool for understanding the interactions between phenotype and genotype. 135 doubled haploid (DH) genotypes and their parental varieties Plainsman (Pl) and Cappelle Desprez (CD) were phenotyped in glasshouse under well-watered (WW) and drought-stress (DS) conditions. The response of plant height, heading time, aboveground biomass, grain yield, root dry mass harvest index (HI) under both conditions, and stress tolerance index (STI) and water consumption in WW conditions was studied. We found 20% decrease in the plant growth, 66% decrease in the aboveground biomass, and 77% decrease in the grain yield. Under WW conditions, high water consumption was not related to high yields, STI, and HI. The tolerant and the sensitive genotypes were selected. In the WW and water consumption treatment, the sensitive genotype group had better grain yield performance, but under DS, the tolerant group had higher grain yield. The average yield loss was 59% in the tolerant group compared to the WW treatment, and the sensitive yield loss was 68%. Correlation was found between the grain yield and root dry mass in the tolerant group. There was significant difference between the tolerant and sensitive groups on water consumption, as the sensitive genotypes had higher water need. We found strong positive correlation between the water consumption and the grain yield in the tolerant group. This study showed that the tolerant genotypes had improved water regulating efficiency. © 2017, Franciszek Górski Institute of Plant Physiology, Polish Academy of Sciences, Kraków.
KW  - DH lines
KW  - Drought stress
KW  - Grain yield
KW  - Phenotyping
KW  - Root dry mass
KW  - Wheat
PB  - Polish Academy of Sciences,Institute of Slavic Studies
N1  - Export Date: 3 August 2018
M3  - Article
DB  - Scopus
C7  - 261
N1  - CODEN: APPLD
LA  - English
N1  - Correspondence Address: Pauk, J.; Biotechnology Laboratory, Cereal Research Non-Profit Ltd, Alsó kikötő sor 9, Hungary; email: janos.pauk@gabonakutato.hu
UR  - https://www.scopus.com/inward/record.uri?eid=2-s2.0-85032687225&doi=10.1007%2fs11738-017-2554-y&partnerID=40&md5=b16d1b53e468847abc15aad096f81f5c
ER  - 

TY  - JOUR
TI  - PocketPlant3D: Analysing canopy structure using a smartphone
T2  - Biosystems Engineering
J2  - Biosyst. Eng.
VL  - 164
SP  - 1
EP  - 12
PY  - 2017
DO  - 10.1016/j.biosystemseng.2017.09.014
SN  - 15375110 (ISSN) 
AU  - Confalonieri, R.
AU  - Paleari, L.
AU  - Foi, M.
AU  - Movedi, E.
AU  - Vesely, F.M.
AU  - Thoelke, W.
AU  - Agape, C.
AU  - Borlini, G.
AU  - Ferri, I.
AU  - Massara, F.
AU  - Motta, R.
AU  - Ravasi, R.A.
AU  - Tartarini, S.
AU  - Zoppolato, C.
AU  - Baia, L.M.
AU  - Brumana, A.
AU  - Colombo, D.
AU  - Curatolo, A.
AU  - Fauda, V.
AU  - Gaia, D.
AU  - Gerosa, A.
AU  - Ghilardi, A.
AU  - Grassi, E.
AU  - Magarini, A.
AU  - Novelli, F.
AU  - Perez Garcia, F.B.
AU  - Rota Graziosi, A.
AU  - Salvan, M.
AU  - Tadiello, T.
AU  - Rossini, L.
AD  - University of Milan, DESP, Cassandra Lab, Italy
AD  - University of Milan, Ardito Desio Earth Sciences Department, Cassandra Lab, Italy
AD  - University of Milan, DiSAA, Cassandra Lab, Italy
AD  - University of Milan, Cropping Systems MS Course, Italy
AD  - University of Milan, DiSAA, Italy
AB  - Leaf angle and curvature are considered important by breeders for increasing plant productivity. We developed a smartphone app (PocketPlant3D) that makes use of the device accelerometer and magnetometer to measure leaf insertion angle and the leaf angles from the insertion to the tip, in turn used to reconstruct the 3D distribution of the angles of photosynthetic tissues. Starting from these angles, PocketPlant3D derives the mean leaf tilt angle (MTA) and the parameters of the Campbell and β leaf angle distributions (LAD), as well as a new leaf curvature indicator. The app was compared with other methods for quantifying precision in measuring leaf insertion angle on maize and sweetcorn (4320 leaf insertion angle measurements) via a ring test. Both precision metrics (repeatability and reproducibility) were similar for the different methods, with the exception of the digital inclinometer, which was the less precise. Concerning the analysis of canopy structure (a total of more than 72,000 angles were measured), PocketPlant3D allowed two genotypes to be discriminated for MTA and, especially, for the parameters of the two LADs and for the curvature indicator, whereas the two genotypes presented similar leaf insertion angles. The completeness of the information collected and the time effectiveness make PocketPlant3D a useful tool for phenotyping activities and ecophysiological studies. © 2017 IAgrE
KW  - Leaf angle distribution
KW  - Leaf curvature
KW  - Leaf insertion angle
KW  - Maize (Zea mays)
KW  - Phenotyping
KW  - Grain (agricultural product)
KW  - Insertion angles
KW  - Leaf angle distributions
KW  - Leaf curvature
KW  - Phenotyping
KW  - Zea mays
KW  - Smartphones
PB  - Academic Press
N1  - Cited By :1
N1  - Export Date: 3 August 2018
M3  - Article
DB  - Scopus
N1  - CODEN: BEINB
LA  - English
N1  - Correspondence Address: Confalonieri, R.; University of Milan, DESP, Cassandra LabItaly; email: roberto.confalonieri@unimi.it
UR  - https://www.scopus.com/inward/record.uri?eid=2-s2.0-85032855617&doi=10.1016%2fj.biosystemseng.2017.09.014&partnerID=40&md5=49e9c76b3453660df65cd895ea371c94
ER  - 

TY  - JOUR
TI  - Synergy between root hydrotropic response and root biomass in maize (Zea mays L.) enhances drought avoidance
T2  - Plant Science
J2  - Plant Sci.
VL  - 265
SP  - 87
EP  - 99
PY  - 2017
DO  - 10.1016/j.plantsci.2017.09.016
SN  - 01689452 (ISSN) 
AU  - Eapen, D.
AU  - Martínez-Guadarrama, J.
AU  - Hernández-Bruno, O.
AU  - Flores, L.
AU  - Nieto-Sotelo, J.
AU  - Cassab, G.I.
AD  - Departamento de Biología Molecular de Plantas, Instituto de Biotecnología, Universidad Nacional Autónoma de México, Av. Universidad 2001, Cuernavaca, Morelos, Mexico
AD  - Laboratorio de Fisiología Molecular, Jardín Botánico, Instituto de Biología, Universidad Nacional Autónoma de México, Circuito Zona Deportiva s/n, Ciudad Universitaria, Ciudad de Mexico, Mexico
AB  - Roots of higher plants change their growth direction in response to moisture, avoiding drought and gaining maximum advantage for development. This response is termed hydrotropism. There have been few studies of root hydrotropism in grasses, particularly in maize. Our goal was to test whether an enhanced hydrotropic response of maize roots correlates with a better adaptation to drought and partial/lateral irrigation in field studies. We developed a laboratory bioassay for testing hydrotropic response in primary roots of 47 maize elite DTMA (Drought Tolerant Maize for Africa) hybrids. After phenotyping these hybrids in the laboratory, selected lines were tested in the field. Three robust and three weak hybrids were evaluated employing three irrigation procedures: normal irrigation, partial lateral irrigation and drought. Hybrids with a robust hydrotropic response showed growth and developmental patterns, under drought and partial lateral irrigation, that differed from weak hydrotropic responders. A correlation between root crown biomass and grain yield in hybrids with robust hydrotropic response was detected. Hybrids with robust hydrotropic response showed earlier female flowering whereas several root system traits, such as projected root area, median width, maximum width, skeleton width, skeleton nodes, average tip diameter, rooting depth skeleton, thinner aboveground crown roots, as well as stem diameter, were considerably higher than in weak hydrotropic responders in the three irrigation procedures utilized. These results demonstrate the benefit of intensive phenotyping of hydrotropism in primary roots since maize plants that display a robust hydrotropic response grew better under drought and partial lateral irrigation, indicating that a selection for robust hydrotropism might be a promising breeding strategy to improve drought avoidance in maize. © 2017 Elsevier B.V.
KW  - Drought
KW  - Grain yield
KW  - Maize
KW  - Partial lateral irrigation
KW  - Root hydrotropism
KW  - Root system architecture
KW  - biomass
KW  - drought
KW  - growth, development and aging
KW  - maize
KW  - physiology
KW  - plant root
KW  - tropism
KW  - Biomass
KW  - Droughts
KW  - Plant Roots
KW  - Tropism
KW  - Zea mays
PB  - Elsevier Ireland Ltd
N1  - Cited By :2
N1  - Export Date: 3 August 2018
M3  - Article
DB  - Scopus
N1  - CODEN: PLSCE
C2  - 29223345
LA  - English
N1  - Correspondence Address: Eapen, D.; Departamento de Biología Molecular de Plantas, Instituto de Biotecnología, Universidad Nacional Autónoma de México, Av. Universidad 2001, Mexico; email: delfeena@gmail.com
UR  - https://www.scopus.com/inward/record.uri?eid=2-s2.0-85030461067&doi=10.1016%2fj.plantsci.2017.09.016&partnerID=40&md5=e8cdc13f1ac1b99cb5a8e56a6d6b39b0
ER  - 

TY  - JOUR
TI  - The ZtVf1 transcription factor regulates development and virulence in the foliar wheat pathogen Zymoseptoria tritici
T2  - Fungal Genetics and Biology
J2  - Fungal Genet. Biol.
VL  - 109
SP  - 26
EP  - 35
PY  - 2017
DO  - 10.1016/j.fgb.2017.10.003
SN  - 10871845 (ISSN) 
AU  - Mohammadi, N.
AU  - Mehrabi, R.
AU  - Mirzadi Gohari, A.
AU  - Mohammadi Goltapeh, E.
AU  - Safaie, N.
AU  - Kema, G.H.J.
AD  - Department of Plant Pathology, Faculty of Agriculture, Tarbiat Modares University, P.O. Box 14115-111, Tehran, Iran
AD  - Dryland Agricultural Research Institute, Agricultural Research, Education & Extension Organization (ARREO), Maragheh, Iran
AD  - Seed & Plant Improvement Institute, Agricultural Research, Education & Extension Organization (ARREO), P.O. Box 31585-4119, Karaj, Iran
AD  - Department of Biotechnology, College of Agriculture, Isfahan University of Technology, Isfahan, Iran
AD  - Department of Plant Pathology, Faculty of Agricultural Sciences and Engineering, College of Agriculture and Natural Resources, University of Tehran, Karaj, Iran
AD  - Laboratory of Phytopathology, Wageningen University and Research, Wageningen, Netherlands
AD  - Wageningen University and Research, Wageningen Plant Research, P.O. Box 16, Wageningen, Netherlands
AB  - The dimorphic fungal pathogen, Zymoseptoria tritici undergoes discrete developmental changes to complete its life cycle on wheat. Molecular mechanisms underlying morphogenesis during infection process of Z. tritici are poorly understood. In this study, we have investigated the role of ZtVf1 gene encoding a transcription factor belonging to C2-H2 subfamily. In planta assays revealed that ZtVf1 is required for virulence. Reduced necrotic lesions and low pycnidia density within the lesions resulted in significantly reduced virulence of ZtVf1 mutants. Cytological analysis showed that the impaired virulence of ZtVf1 mutants attributed to reduced penetration and colonization along with hampered pycnidia differentiation. In vitro phenotyping showed that ZtVf1 deletion affects hyphal branching and biomass production suggesting that the reduced tissue colonization by the ZtVf1 mutant might be due to lower hyphal branching and less fungal biomass production. In addition, the majority of infected substomatal cavities by the ZtVf1 mutant filled with compacted mycelia mat that did not differentiate to mature pycnidia indicating that the impaired melanization negatively affected pycnidia formation and maturation. The ZtVf1 might target multiple genes belonging to different cellular processes whose identification is of eminent interest to increase our understanding of this pathosystem. Overall, the data provided in this study indicates that attenuated pathogenicity of ZtVf1 mutant is due to involvement of this gene in the regulation of both early and late stages of infection. © 2017 Elsevier Inc.
KW  - Functional analysis
KW  - Fungal transformation
KW  - Gene deletion
KW  - Mycosphaerella graminicola
KW  - USER-friendly cloning
KW  - Article
KW  - biomass
KW  - controlled study
KW  - fungal colonization
KW  - fungal gene
KW  - fungal structures
KW  - fungal virulence
KW  - fungus hyphae
KW  - fungus mutant
KW  - gene deletion
KW  - in vitro study
KW  - mycelium
KW  - nonhuman
KW  - priority journal
KW  - pycnidium
KW  - Vf1 gene
KW  - Zymoseptoria tritici
KW  - Ascomycetes
KW  - fungal gene
KW  - gene expression regulation
KW  - genetics
KW  - microbiology
KW  - mutation
KW  - pathogenicity
KW  - phylogeny
KW  - physiology
KW  - plant disease
KW  - virulence
KW  - wheat
KW  - transcription factor
KW  - Ascomycota
KW  - Gene Expression Regulation, Fungal
KW  - Genes, Fungal
KW  - Mutation
KW  - Phylogeny
KW  - Plant Diseases
KW  - Transcription Factors
KW  - Triticum
KW  - Virulence
PB  - Academic Press Inc.
N1  - Export Date: 3 August 2018
M3  - Article
DB  - Scopus
N1  - CODEN: FGBIF
C2  - 29031630
LA  - English
N1  - Correspondence Address: Mehrabi, R.; Seed & Plant Improvement Institute, Agricultural Research, Education & Extension Organization (ARREO), P.O. Box 31585-4119, Iran; email: r.mehrabi@areeo.ac.ir
UR  - https://www.scopus.com/inward/record.uri?eid=2-s2.0-85031910291&doi=10.1016%2fj.fgb.2017.10.003&partnerID=40&md5=a01d15150527895fbf3fce0a8127db09
ER  - 

TY  - JOUR
TI  - Rapid analyses of dry matter content and carotenoids in fresh cassava roots using a portable visible and near infrared spectrometer (Vis/NIRS)
T2  - PLoS ONE
J2  - PLoS ONE
VL  - 12
IS  - 12
PY  - 2017
DO  - 10.1371/journal.pone.0188918
SN  - 19326203 (ISSN) 
AU  - Ikeogu, U.N.
AU  - Davrieux, F.
AU  - Dufour, D.
AU  - Ceballos, H.
AU  - Egesi, C.N.
AU  - Jannink, J.-L.
AD  - Plant Breeding and Genetics Section, Cornell University, Ithaca, NY, United States
AD  - National Root Crops Research Institute, Umudike, Nigeria
AD  - Centre de Cooperation Internationale en Recherche Agronomique pour le Developpement (CIRAD), UMR Qualisud, France
AD  - Centre de Cooperation Internationale en Recherche Agronomique pour le Developpement (CIRAD), UMR Qualisud, Montpellier, France
AD  - Centre de Cooperation Internationale en Recherche Agronomique pour le Developpement (CIRAD), UMR Qualisud, Cali, Colombia
AD  - Centro Internacional de Agricultura Tropical (CIAT), Apartado Aéreo 6713, Cali, Colombia
AD  - International Institute of Tropical Agriculture (IITA), Ibadan, Nigeria
AD  - United States Department of Agriculture (USDA), Ithaca, NY, United States
AB  - Portable Vis/NIRS are flexible tools for fast and unbiased analyses of constituents with minimal sample preparation. This study developed calibration models for dry matter content (DMC) and carotenoids in fresh cassava roots using a portable Vis/NIRS system. We examined the effects of eight data pre-treatment combinations on calibration models and assessed calibrations on processed and intact root samples. We compared Vis/NIRS derived-DMC to other phenotyping methods. The results of the study showed that the combination of standard normal variate and de-trend (SNVD) with first derivative calculated on two data points and no smoothing (SNVD+1111) was adequate for a robust model. Calibration performance was higher with processed than the intact root samples for all the traits although intact root models for some traits especially total carotenoid content (TCC) (R2c = 96%, R2cv = 90%, RPD = 3.6 and SECV = 0.63) were sufficient for screening purposes. Using three key quality traits as templates, we developed models with processed fresh root samples. Robust calibrations were established for DMC (R2c = 99%, R2cv = 95%, RPD = 4.5 and SECV = 0.9), TCC (R2c = 99%, R2cv = 91%, RPD = 3.5 and SECV = 2.1) and all Trans β-carotene (ATBC) (R2c = 98%, R2cv = 91%, RPD = 3.5 and SECV = 1.6). Coefficient of determination on independent validation set (R2p) for these traits were also satisfactory for ATBC (91%), TCC (88%) and DMC (80%). Compared to other methods, Vis/NIRS-derived DMC from both intact and processed roots had very high correlation (&gt;0.95) with the ideal oven-drying than from specific gravity method (0.49). There was equally a high correlation (0.94) between the intact and processed Vis/NIRS DMC. Therefore, the portable Vis/NIRS could be employed for the rapid analyses of DMC and quantification of carotenoids in cassava for nutritional and breeding purposes. © This is an open access article, free of all copyright, and may be freely reproduced, distributed, transmitted, modified, built upon, or otherwise used by anyone for any lawful purpose. The work is made available under the Creative Commons CC0 public domain dedication.
KW  - beta carotene
KW  - carotenoid
KW  - carotenoid
KW  - accuracy
KW  - Article
KW  - biological trait
KW  - calibration
KW  - cassava root
KW  - dry matter content
KW  - food composition
KW  - fresh weight
KW  - high temperature procedures
KW  - infrared spectrometry
KW  - intermethod comparison
KW  - nonhuman
KW  - oven drying method
KW  - phenotype
KW  - plant root
KW  - prediction
KW  - quantitative analysis
KW  - relative density
KW  - trend study
KW  - validation study
KW  - visible and near infrared spectrometry
KW  - chemical model
KW  - chemistry
KW  - Manihot
KW  - near infrared spectroscopy
KW  - plant root
KW  - procedures
KW  - Calibration
KW  - Carotenoids
KW  - Manihot
KW  - Models, Chemical
KW  - Plant Roots
KW  - Spectroscopy, Near-Infrared
PB  - Public Library of Science
N1  - Export Date: 3 August 2018
M3  - Article
DB  - Scopus
C7  - e0188918
N1  - CODEN: POLNC
C2  - 29228026
LA  - English
UR  - https://www.scopus.com/inward/record.uri?eid=2-s2.0-85038424980&doi=10.1371%2fjournal.pone.0188918&partnerID=40&md5=19db7db255c4a0478c500f7d566b504b
ER  - 

TY  - JOUR
TI  - Correlating laser-induced breakdown spectroscopy with neutron activation analysis to determine the elemental concentration in the ionome of the Populus trichocarpa leaf
T2  - Spectrochimica Acta - Part B Atomic Spectroscopy
J2  - Spectrochim. Acta Part B At. Spectrosc.
VL  - 138
SP  - 46
EP  - 53
PY  - 2017
DO  - 10.1016/j.sab.2017.10.008
SN  - 05848547 (ISSN) 
AU  - Martin, M.Z.
AU  - Glasgow, D.C.
AU  - Tschaplinski, T.J.
AU  - Tuskan, G.A.
AU  - Gunter, L.E.
AU  - Engle, N.L.
AU  - Wymore, A.M.
AU  - Weston, D.J.
AD  - Biological Sciences Division, Oak Ridge National Laboratory, Oak Ridge, TN, United States
AD  - Chemical Sciences Division, Oak Ridge National Laboratory, Oak Ridge, TN, United States
AD  - Climate Change Science Institute, Oak Ridge National Laboratory, Oak Ridge, TN, United States
AB  - The black cottonwood poplar (Populus trichocarpa) leaf ionome (inorganic trace elements and mineral nutrients) is an important aspect for determining the physiological and developmental processes contributing to biomass production. A number of techniques are used to measure the ionome, yet characterizing the leaf spatial heterogeneity remains a challenge, especially in solid samples. Laser-induced breakdown spectroscopy (LIBS) has been used to determine the elemental composition of leaves and is able to raster across solid matrixes at 10 μm resolution. Here, we evaluate the use of LIBS for solid sample leaf elemental characterization in relation to neutron activation. In fact, neutron activation analysis is a laboratory-based technique which is used by the National Institute of Standards and Technology (NIST) to certify trace elements in candidate reference materials including plant leaf matrices. Introduction to the techniques used in this research has been presented in this manuscript. Neutron activation analysis (NAA) data has been correlated to the LIBS spectra to achieve quantification of the elements or ions present within poplar leaves. The regression coefficients of calibration and validation using multivariate analysis (MVA) methodology for six out of seven elements have been determined and vary between 0.810 and 0.998. LIBS and NAA data has been presented for the elements such as, calcium, magnesium, manganese, aluminum, copper, and potassium. Chlorine was also detected but it did not show good correlation between the LIBS and NAA techniques. This research shows that LIBS can be used as a fast, high-spatial resolution technique to quantify elements as part of large-scale field phenotyping projects. © 2017
KW  - Activation analysis
KW  - Atomic emission spectroscopy
KW  - Chemical activation
KW  - Forestry
KW  - Laser induced breakdown spectroscopy
KW  - Multivariant analysis
KW  - Neutrons
KW  - Plants (botany)
KW  - Trace elements
KW  - Calibration and validations
KW  - Candidate reference materials
KW  - Elemental compositions
KW  - Elemental concentrations
KW  - High spatial resolution
KW  - Laserinduced breakdown spectroscopy (LIBS)
KW  - National Institute of Standards and Technology
KW  - Regression coefficient
KW  - Neutron activation analysis
PB  - Elsevier B.V.
N1  - Cited By :1
N1  - Export Date: 3 August 2018
M3  - Article
DB  - Scopus
N1  - CODEN: SAASB
LA  - English
N1  - Correspondence Address: Martin, M.Z.; Biosciences Division, Oak Ridge National LaboratoryUnited States; email: martinm1@ornl.gov
UR  - https://www.scopus.com/inward/record.uri?eid=2-s2.0-85032011515&doi=10.1016%2fj.sab.2017.10.008&partnerID=40&md5=e1cae3674b982d76507649394ab6ccdc
ER  - 

TY  - JOUR
TI  - Towards the genomic basis of local adaptation in landraces
T2  - Diversity
J2  - Diversity
VL  - 9
IS  - 4
PY  - 2017
DO  - 10.3390/d9040051
SN  - 14242818 (ISSN) 
AU  - Corrado, G.
AU  - Rao, R.
AD  - Dipartimento di Agraria, Università degli Studi di Napoli, Via Università 100, Portici (NA), Italy
AB  - Landraces are key elements of agricultural biodiversity that have long been considered a source of useful traits. Their importance goes beyond subsistence agriculture and the essential need to preserve genetic diversity, because landraces are farmer-developed populations that are often adapted to environmental conditions of significance to tackle environmental concerns. It is therefore increasingly important to identify adaptive traits in crop landraces and understand their molecular basis. This knowledge is potentially useful for promoting more sustainable agricultural techniques, reducing the environmental impact of high-input cropping systems, and diminishing the vulnerability of agriculture to global climate change. In this review, we present an overview of the opportunities and limitations offered by landraces' genomics. We discuss how rapid advances in DNA sequencing techniques, plant phenotyping, and recombinant DNA-based biotechnology encourage both the identification and the validation of the genomic signature of local adaptation in crop landraces. The integration of 'omics' sciences, molecular population genetics, and field studies can provide information inaccessible with earlier technological tools. Although empirical knowledge on the genetic and genomic basis of local adaptation is still fragmented, it is predicted that genomic scans for adaptation will unlock an intraspecific molecular diversity that may be different from that of modern varieties. © 2017 by the authors.
KW  - Differentiation
KW  - Genome-environment association
KW  - Genomics
KW  - adaptation
KW  - biotechnology
KW  - differentiation
KW  - DNA
KW  - genome
KW  - genomics
KW  - phenotype
KW  - population genetics
PB  - MDPI AG
N1  - Cited By :1
N1  - Export Date: 3 August 2018
M3  - Review
DB  - Scopus
C7  - 51
LA  - English
N1  - Correspondence Address: Corrado, G.; Dipartimento di Agraria, Università degli Studi di Napoli, Via Università 100, Italy; email: giandomenico.corrado@unina.it
UR  - https://www.scopus.com/inward/record.uri?eid=2-s2.0-85034733352&doi=10.3390%2fd9040051&partnerID=40&md5=8fc67fe705667cd5a81f256f879c8478
ER  - 

TY  - JOUR
TI  - Using variable importance measures to identify a small set of SNPs to predict heading date in perennial ryegrass
T2  - Scientific Reports
J2  - Sci. Rep.
VL  - 7
IS  - 1
PY  - 2017
DO  - 10.1038/s41598-017-03232-8
SN  - 20452322 (ISSN) 
AU  - Byrne, S.L.
AU  - Conaghan, P.
AU  - Barth, S.
AU  - Arojju, S.K.
AU  - Casler, M.
AU  - Michel, T.
AU  - Velmurugan, J.
AU  - Milbourne, D.
AD  - Teagasc, Crop Science Department, Oak Park, Carlow, Ireland
AD  - Teagasc, Animal and Grassland Research and Innovation Centre, Oak Park, Carlow, Ireland
AD  - Department of Botany, Trinity College Dublin, Dublin, Ireland
AD  - Department of Agronomy, University of Wisconsin-Madison, Madison, WI, United States
AD  - USDA-ARS, U.S. Dairy Forage Research Center, Madison, WI, United States
AB  - Prior knowledge on heading date enables the selection of parents of synthetic cultivars that are well matched with respect to time of heading, which is essential to ensure plants put together will cross pollinate. Heading date of individual plants can be determined via direct phenotyping, which has a time and labour cost. It can also be inferred from family means, although the spread in days to heading within families demands roguing in first generation synthetics. Another option is to predict heading date from molecular markers. In this study we used a large training population consisting of individual plants to develop equations to predict heading date from marker genotypes. Using permutation-based variable selection measures we reduced the marker set from 217,563 to 50 without impacting the predictive ability. Opportunities exist to develop a cheap assay to sequence a small number of regions in linkage disequilibrium with heading date QTL in thousands of samples. Simultaneous use of these markers in non-linkage based marker-assisted selection approaches, such as paternity testing, should enhance the utility of such an approach. © 2017 The Author(s).
KW  - gene linkage disequilibrium
KW  - genetic marker
KW  - genotype
KW  - nonhuman
KW  - paternity test
KW  - perennial ryegrass
PB  - Nature Publishing Group
N1  - Cited By :1
N1  - Export Date: 3 August 2018
M3  - Article
DB  - Scopus
C7  - 3566
LA  - English
N1  - Correspondence Address: Byrne, S.L.; Teagasc, Crop Science Department, Oak Park, Ireland; email: stephen.byrne@teagasc.ie
UR  - https://www.scopus.com/inward/record.uri?eid=2-s2.0-85020878698&doi=10.1038%2fs41598-017-03232-8&partnerID=40&md5=9705c19905ef6c17bd81b7baf104eb73
ER  - 

TY  - JOUR
TI  - Comparative conventional and phenomics approaches to assess symbiotic effectiveness of Bradyrhizobia strains in soybean (Glycine max L. Merrill)
T2  - Scientific Reports
J2  - Sci. Rep.
VL  - 7
IS  - 1
PY  - 2017
DO  - 10.1038/s41598-017-06441-3
SN  - 20452322 (ISSN) 
AU  - Govindasamy, V.
AU  - George, P.
AU  - Aher, L.
AU  - Ramesh, S.V.
AU  - Thangasamy, A.
AU  - Anandan, S.
AU  - Raina, S.K.
AU  - Kumar, M.
AU  - Rane, J.
AU  - Annapurna, K.
AU  - Minhas, P.S.
AD  - School of Drought Stress Management, ICAR-National Institute of Abiotic Stress Management, Baramati, Pune Maharashtra, India
AD  - Division of Microbiology, ICAR-Indian Agricultural Research Institute, New Delhi, India
AD  - ICAR-Indian Institute of Soybean Research, Indore Madhya Pradesh, India
AD  - ICAR-Direct. of Onion and Garlic Research, Rajgurunagar, Pune Maharashtra, India
AD  - ICAR-Central Institute of Temperate Horticulture, Srinagar Jammu and Kashmir, India
AB  - Symbiotic effectiveness of rhizobitoxine (Rtx)-producing strains of Bradyrhizobium spp. in soybean (cultivar NRC-37/Ahilya-4) under limited soil moisture conditions was evaluated using phenomics tools such as infrared(IR) thermal and visible imaging. Red, green and blue (RGB) colour pixels were standardized to analyse a total of 1017 IR thermal and 692 visible images. Plants inoculated with the Rtx-producing strains B. elkanii USDA-61 and USDA-94 and successive inoculation by B. diazoefficiens USDA-110 resulted in cooler canopy temperatures and increased canopy greenness. The results of the image analysis of plants inoculated with Rtx-producing strains were correlated with effective nodulation, improved photosynthesis, plant nitrogen status and yield parameters. Principal component analysis (PCA) revealed the reliability of the phenomics approach over conventional destructive approaches in assessing the symbiotic effectiveness of Bradyrhizobium strains in soybean plants under watered (87.41-89.96%) and water-stressed (90.54-94.21%) conditions. Multivariate cluster analysis (MCA) revealed two distinct clusters denoting effective (Rtx) and ineffective (non-Rtx) Bradyrhizobium inoculation treatments in soybean. Furthermore, correlation analysis showed that this phenotyping approach is a dependable alternative for screening drought tolerant genotypes or drought resilience symbiosis. This is the first report on the application of non-invasive phenomics techniques, particularly RGB-based image analysis, in assessing plant-microbe symbiotic interactions to impart abiotic stress tolerance. © 2017 The Author(s).
PB  - Nature Publishing Group
N1  - Cited By :2
N1  - Export Date: 3 August 2018
M3  - Article
DB  - Scopus
C7  - 6441
LA  - English
N1  - Correspondence Address: Govindasamy, V.; School of Drought Stress Management, ICAR-National Institute of Abiotic Stress Management, BaramatiIndia; email: govindasamy@iari.res.in
UR  - https://www.scopus.com/inward/record.uri?eid=2-s2.0-85026665431&doi=10.1038%2fs41598-017-06441-3&partnerID=40&md5=a2b1d0104bd932670d6d028a8c5c37b5
ER  - 

TY  - JOUR
TI  - Genome-wide association mapping for root cone angle in rice
T2  - Rice
J2  - Rice
VL  - 10
IS  - 1
PY  - 2017
DO  - 10.1186/s12284-017-0184-z
SN  - 19398425 (ISSN) 
AU  - Bettembourg, M.
AU  - Dardou, A.
AU  - Audebert, A.
AU  - Thomas, E.
AU  - Frouin, J.
AU  - Guiderdoni, E.
AU  - Ahmadi, N.
AU  - Perin, C.
AU  - Dievart, A.
AU  - Courtois, B.
AD  - Cirad, UMR AGAP, Montpellier Cedex 5, France
AD  - Cirad / ISRA-Ceraas, Thies, Senegal
AD  - Shanghai Jiao Tong University (SJTU), School of Life Sciences and Biotechnology, Shanghai, China
AB  - Background: Plant root systems play a major role in anchoring and in water and nutrient uptake from the soil. The root cone angle is an important parameter of the root system architecture because, combined with root depth, it helps to determine the volume of soil explored by the plant. Two genes, DRO1 and SOR1, and several QTLs for root cone angle have been discovered in the last 5 years. Results: To find other QTLs linked to root cone angle, a genome-wide association mapping study was conducted on two panels of 162 indica and 169 japonica rice accessions genotyped with two sets of SNP markers (genotyping-by-sequencing set with approximately 16,000 markers and high-density-rice-array set with approximately 300,000 markers). The root cone angle of all accessions was measured using a screen protractor on images taken after 1 month of plant growth in the Rhizoscope phenotyping system. The distribution of the root cone angle in the indica panel was Gaussian, but several accessions of the japonica panel (all the bulus from Indonesia and three temperate japonicas from Nepal or India) appeared as outliers with a very wide root cone angle. The data were submitted to association mapping using a mixed model with control of structure and kinship. A total of 15 QTLs for the indica panel and 40 QTLs for the japonica panel were detected. Genes underlying these QTLs (+/−50 kb from the significant markers) were analyzed. We focused our analysis on auxin-related genes, kinases, and genes involved in root developmental processes and identified 8 particularly interesting genes. Conclusions: The present study identifies new sources of wide root cone angle in rice, proposes ways to bypass some drawbacks of association mapping to further understand the genetics of the trait and identifies candidate genes deserving further investigation. © 2017, The Author(s).
KW  - Rice, Oryza sativa, Indica, Japonica, root cone angle, hydroponics, association mapping, GWAS
PB  - Springer New York LLC
N1  - Cited By :2
N1  - Export Date: 3 August 2018
M3  - Article
DB  - Scopus
C7  - 45
LA  - English
N1  - Correspondence Address: Courtois, B.; Cirad, UMR AGAPFrance; email: brigitte.courtois@cirad.fr
UR  - https://www.scopus.com/inward/record.uri?eid=2-s2.0-85030461443&doi=10.1186%2fs12284-017-0184-z&partnerID=40&md5=bdc1896d2acea1dafb38c51fcd12595d
ER  - 

TY  - JOUR
TI  - Genomic and phenotypic analysis of Vavilov's historic landraces reveals the impact of environment and genomic islands of agronomic traits
T2  - Scientific Reports
J2  - Sci. Rep.
VL  - 7
IS  - 1
PY  - 2017
DO  - 10.1038/s41598-017-05087-5
SN  - 20452322 (ISSN) 
AU  - Plekhanova, E.
AU  - Vishnyakova, M.A.
AU  - Bulyntsev, S.
AU  - Chang, P.L.
AU  - Carrasquilla-Garcia, N.
AU  - Negash, K.
AU  - Wettberg, E.V.
AU  - Noujdina, N.
AU  - Cook, D.R.
AU  - Samsonova, M.G.
AU  - Nuzhdin, S.V.
AD  - Department of Applied Mathematics, Peter the Great St.Petersburg Polytechnic University, St. Petersburg, Russian Federation
AD  - Federal Research Centre All-Russian N.I. Vavilov Institute of Plant Genetic Resources (VIR), St. Petersburg, Russian Federation
AD  - Department of Plant Pathology, University of California, Davis, CA, United States
AD  - Program Molecular and Computation Biology, Dornsife College of Letters, Arts, and Sciences, University of Southern California, Los Angeles, CA, United States
AD  - Department of Biological Sciences and International, Center for Tropical Botany, Florida International University, Miami, FL, United States
AD  - School of Architecture, University of Southern California, Los Angeles, CA, United States
AB  - The Vavilov Institute of Plant Genetic Resources (VIR), in St. Petersburg, Russia, houses a unique genebank, with historical collections of landraces. When they were collected, the geographical distribution and genetic diversity of most crops closely reflected their historical patterns of cultivation established over the preceding millennia. We employed a combination of genomics, computational biology and phenotyping to characterize VIR's 147 chickpea accessions from Turkey and Ethiopia, representing chickpea's center of origin and a major location of secondary diversity. Genotyping by sequencing identified 14,059 segregating polymorphisms and genome-wide association studies revealed 28 GWAS hits in potential candidate genes likely to affect traits of agricultural importance. The proportion of polymorphisms shared among accessions is a strong predictor of phenotypic resemblance, and of environmental similarity between historical sampling sites. We found that 20 out of 28 polymorphisms, associated with multiple traits, including days to maturity, plant phenology, and yield-related traits such as pod number, localized to chromosome 4. We hypothesize that selection and introgression via inadvertent hybridization between more and less advanced morphotypes might have resulted in agricultural improvement genes being aggregated to genomic 'agro islands', and in genotype-to-phenotype relationships resembling widespread pleiotropy. © 2017 The Author(s).
KW  - agronomic trait
KW  - biology
KW  - chickpea
KW  - chromosome 4
KW  - Ethiopia
KW  - genetic polymorphism
KW  - genetic resource
KW  - genome-wide association study
KW  - genomic island
KW  - genomics
KW  - genotype
KW  - introgression
KW  - landrace
KW  - maturity
KW  - morphotype
KW  - nonhuman
KW  - phenology
KW  - phenotype
KW  - pleiotropy
KW  - pod
KW  - sampling
KW  - Turkey (republic)
PB  - Nature Publishing Group
N1  - Cited By :3
N1  - Export Date: 3 August 2018
M3  - Article
DB  - Scopus
C7  - 4816
LA  - English
N1  - Correspondence Address: Nuzhdin, S.V.; Department of Applied Mathematics, Peter the Great St.Petersburg Polytechnic UniversityRussian Federation; email: snuzhdin@usc.edu
UR  - https://www.scopus.com/inward/record.uri?eid=2-s2.0-85022096499&doi=10.1038%2fs41598-017-05087-5&partnerID=40&md5=10e7c87ad74aed8a233aa85db159ea87
ER  - 

TY  - JOUR
TI  - Development and validation of breeder-friendly KASPar markers for er1, a powdery mildew resistance gene in pea (Pisum sativum L.)
T2  - Molecular Breeding
J2  - Mol. Breed.
VL  - 37
IS  - 12
PY  - 2017
DO  - 10.1007/s11032-017-0740-7
SN  - 13803743 (ISSN) 
AU  - Ma, Y.
AU  - Coyne, C.J.
AU  - Main, D.
AU  - Pavan, S.
AU  - Sun, S.
AU  - Zhu, Z.
AU  - Zong, X.
AU  - Leitão, J.
AU  - McGee, R.J.
AD  - Department of Horticulture, Washington State University, Pullman, WA, United States
AD  - Plant Germplasm Introduction and Testing, USDA ARS, Pullman, WA, United States
AD  - Section of Genetics and Plant Breeding, Department of Soil, Plant and Food Science, University of Bari, Via Amendola 165/A, Bari, Italy
AD  - National Key Facility for Crop Gene Resources and Genetic Improvement, Institute of Crop Science, Chinese Academy of Agricultural Sciences, 12 Zhongguancun South Street, Beijing, China
AD  - Laboratory of Genomics and Genetic Improvement, BioFIG, FCT, Universidade do Algarve, Campus de Gambelas, Faro, Portugal
AD  - Grain Legume Genetics and Physiology Research Unit, USDA ARS, Pullman, WA, United States
AB  - Powdery mildew of pea is caused by Erysiphe pisi DC and is a serious threat to pea (Pisum sativum L.) production throughout much of the world. Development and utilization of genetic resistance to powdery mildew is considered an effective and sustainable strategy to manage this disease. One gene, er1, conferring powdery mildew resistance, was previously cloned and sequenced, and the functional markers for each resistance allele were reported. Allele-specific DNA markers are efficient and powerful tools to facilitate crop improvement and new cultivar development in breeding programs. However, extensive application of these markers is limited by gel-associated obstacles. In this study, eight breeder-friendly kompetitive allele-specific PCR (KASPar) markers were developed to overcome the problems of gel-based markers and increase the efficiency of genotypic screening. In order to identify additional pea germplasm with powdery mildew resistance, these KASPar markers were deployed and used to genotype a pea collection derived from the USDA pea single-plant (PSP) collection. Simultaneously, a phenotypic screening and a genotypic validation using the corresponding gel-based functional markers were conducted on the PSP collection. One pea accession, PI 142775, was identified by both phenotyping and genotyping to carry the allele er1-1 for powdery mildew resistance, indicating that the KASPar assay is an efficient and robust tool for breeding for powdery mildew resistance. © 2017, This is a U.S. government work and its text is not subject to copyright protection in the United States; however, its text may be subject to foreign copyright protection.
KW  - er1
KW  - KASPar assay
KW  - Marker-assisted breeding
KW  - Pisum sativum
KW  - Powdery mildew
PB  - Springer Netherlands
N1  - Cited By :1
N1  - Export Date: 3 August 2018
M3  - Article
DB  - Scopus
C7  - 151
N1  - CODEN: MOBRF
LA  - English
N1  - Correspondence Address: McGee, R.J.; Grain Legume Genetics and Physiology Research Unit, USDA ARSUnited States; email: rebecca.mcgee@ars.usda.gov
UR  - https://www.scopus.com/inward/record.uri?eid=2-s2.0-85035200147&doi=10.1007%2fs11032-017-0740-7&partnerID=40&md5=9e4bcbba95878e6e1357f62a3ef10236
ER  - 

TY  - JOUR
TI  - High Resolution Mapping of QTLs for Heat Tolerance in Rice Using a 5K SNP Array
T2  - Rice
J2  - Rice
VL  - 10
IS  - 1
PY  - 2017
DO  - 10.1186/s12284-017-0167-0
SN  - 19398425 (ISSN) 
AU  - Ps, S.
AU  - Sv, A.M.
AU  - Prakash, C.
AU  - Mk, R.
AU  - Tiwari, R.
AU  - Mohapatra, T.
AU  - Singh, N.K.
AD  - ICAR-National Research Centre on Plant Biotechnology, New Delhi, India
AD  - Present address, Division of Plant Biotechnology, ICAR-Indian Institute of Pulses Research, Kanpur, India
AD  - ICAR-Indian Institute of Wheat and Barley Research, Karnal, India
AD  - Indian Council of Agricultural Research, Krishi Bhavan, New Delhi, India
AB  - Background: Heat stress is one of the major abiotic threats to rice production, next to drought and salinity stress. Incidence of heat stress at reproductive phase of the crop results in abnormal pollination leading to floret sterility, low seed set and poor grain quality. Identification of QTLs and causal genes for heat stress tolerance at flowering will facilitate breeding for improved heat tolerance in rice. In the present study, we used 272 F8 recombinant inbred lines derived from a cross between Nagina22, a well-known heat tolerant Aus cultivar and IR64, a heat sensitive popular Indica rice variety to map the QTLs for heat tolerance. Results: To enable precise phenotyping for heat stress tolerance, we used a controlled phenotyping facility available at ICAR-Indian Institute of Wheat and Barley Research, Karnal, India. Based on ‘days to 50% flowering’ data of the RILs, we followed staggered sowing to synchronize flowering to impose heat stress at uniform stage. Using the Illumina infinium 5K SNP array for genotyping the parents and the RILs, and stress susceptibility and stress tolerance indices (SSI and STI) of percent spikelet sterility and yield per plant (g), we identified five QTLs on chromosomes 3, 5, 9 and 12. The identified QTLs explained phenotypic variation in the range of 6.27 to 21. 29%. Of these five QTLs, two high effect QTLs, one novel (qSTIPSS9.1) and one known (qSTIY5.1/qSSIY5.2), were mapped in less than 400 Kbp genomic regions, comprising of 65 and 54 genes, respectively. Conclusions: The present study identified two major QTLs for heat tolerance in rice in narrow physical intervals, which can be employed for crop improvement by marker assisted selection (MAS) after development of suitable scorable markers for breeding of high yielding heat tolerant rice varieties. This is the first report of a major QTL for heat tolerance on chromosome 9 of rice. Further, a known QTL for heat tolerance on chromosome 5 was narrowed down from 23 Mb to 331 Kbp in this study. © 2017, The Author(s).
KW  - Heat tolerance
KW  - Nagina22
KW  - QTL mapping
KW  - Rice
KW  - SNP
PB  - Springer New York LLC
N1  - Cited By :2
N1  - Export Date: 3 August 2018
M3  - Article
DB  - Scopus
C7  - 28
LA  - English
N1  - Correspondence Address: Singh, N.K.; ICAR-National Research Centre on Plant BiotechnologyIndia; email: nksingh4@gmail.com
UR  - https://www.scopus.com/inward/record.uri?eid=2-s2.0-85020243616&doi=10.1186%2fs12284-017-0167-0&partnerID=40&md5=be8568a9e1ba0e337a36389f21345898
ER  - 

TY  - JOUR
TI  - High-throughput phenotyping of plant height: Comparing unmanned aerial vehicles and ground lidar estimates
T2  - Frontiers in Plant Science
J2  - Front. Plant Sci.
VL  - 8
PY  - 2017
DO  - 10.3389/fpls.2017.02002
SN  - 1664462X (ISSN) 
AU  - Madec, S.
AU  - Baret, F.
AU  - De Solan, B.
AU  - Thomas, S.
AU  - Dutartre, D.
AU  - Jezequel, S.
AU  - Hemmerlé, M.
AU  - Colombeau, G.
AU  - Comar, A.
AD  - INRA, UMR EMMAH, Avignon, France
AD  - ARVALIS – Institut du végétal, Avignon, France
AD  - HIPHEN, Avignon, France
AB  - The capacity of LiDAR and Unmanned Aerial Vehicles (UAVs) to provide plant height estimates as a high-throughput plant phenotyping trait was explored. An experiment over wheat genotypes conducted under well watered and water stress modalities was conducted. Frequent LiDAR measurements were performed along the growth cycle using a phénomobile unmanned ground vehicle. UAV equipped with a high resolution RGB camera was flying the experiment several times to retrieve the digital surface model from structure from motion techniques. Both techniques provide a 3D dense point cloud from which the plant height can be estimated. Plant height first defined as the z-value for which 99.5% of the points of the dense cloud are below. This provides good consistency with manual measurements of plant height (RMSE D 3.5 cm) while minimizing the variability along each microplot. Results show that LiDAR and structure from motion plant height values are always consistent. However, a slight underestimation is observed for structure from motion techniques, in relation with the coarser spatial resolution of UAV imagery and the limited penetration capacity of structure from motion as compared to LiDAR. Very high heritability values (H2 > 0.90) were found for both techniques when lodging was not present. The dynamics of plant height shows that it carries pertinent information regarding the period and magnitude of the plant stress. Further, the date when the maximum plant height is reached was found to be very heritable (H2 > 0.88) and a good proxy of the flowering stage. Finally, the capacity of plant height as a proxy for total above ground biomass and yield is discussed. © 2017 Madec, Baret, de Solan, Thomas, Dutartre, Jezequel, Hemmerlé, Colombeau and Comar.
KW  - Broad-sense heritability
KW  - Dense point cloud
KW  - High throughput
KW  - LiDAR
KW  - Phenotyping
KW  - Plant height
KW  - Unmanned aerial vehicles
PB  - Frontiers Media S.A.
N1  - Cited By :9
N1  - Export Date: 3 August 2018
M3  - Article
DB  - Scopus
C7  - 2002
LA  - English
N1  - Correspondence Address: Madec, S.; INRA, UMR EMMAHFrance; email: simon.madec@inra.fr
UR  - https://www.scopus.com/inward/record.uri?eid=2-s2.0-85035765532&doi=10.3389%2ffpls.2017.02002&partnerID=40&md5=7b067dc50385bb7ec01c64c92c962b27
ER  - 

TY  - JOUR
TI  - Comparative performance of ground vs. Aerially assessed rgb and multispectral indices for early-growth evaluation of maize performance under phosphorus fertilization
T2  - Frontiers in Plant Science
J2  - Front. Plant Sci.
VL  - 8
PY  - 2017
DO  - 10.3389/fpls.2017.02004
SN  - 1664462X (ISSN) 
AU  - Gracia-Romero, A.
AU  - Kefauver, S.C.
AU  - Vergara-Díaz, O.
AU  - Zaman-Allah, M.A.
AU  - Prasanna, B.M.
AU  - Cairns, J.E.
AU  - Araus, J.L.
AD  - Integrative Crop Ecophysiology Group, Plant Physiology Section, Faculty of Biology, University of Barcelona, Barcelona, Spain
AD  - International Maize and Wheat Improvement Center, CIMMYT Southern Africa Regional Office, Harare, Zimbabwe
AB  - Low soil fertility is one of the factorsmost limiting agricultural production, with phosphorus deficiency being among themain factors, particularly in developing countries. To deal with such environmental constraints, remote sensing measurements can be used to rapidly assess crop performance and to phenotype a large number of plots in a rapid and cost-effective way. We evaluated the performance of a set of remote sensing indices derived from Red-Green-Blue (RGB) images and multispectral (visible and infrared) data as phenotypic traits and crop monitoring tools for early assessment of maize performance under phosphorus fertilization. Thus, a set of 26 maize hybrids grown under field conditions in Zimbabwe was assayed under contrasting phosphorus fertilization conditions. Remote sensing measurements were conducted in seedlings at two different levels: at the ground and from an aerial platform. Within a particular phosphorus level, some of the RGB indices strongly correlated with grain yield. In general, RGB indices assessed at both ground and aerial levels correlated in a comparable way with grain yield except for indices a∗ and u∗, which correlated better when assessed at the aerial level than at ground level and Greener Area (GGA) which had the opposite correlation. The Normalized Difference Vegetation Index (NDVI) evaluated at ground level with an active sensor also correlated better with grain yield than the NDVI derived from the multispectral camera mounted in the aerial platform. Other multispectral indices like the Soil Adjusted Vegetation Index (SAVI) performed very similarly to NDVI assessed at the aerial level but overall, they correlated in a weaker manner with grain yield than the best RGB indices. This study clearly illustrates the advantage of RGB-derived indices over the more costly and time-consuming multispectral indices. Moreover, the indices best correlated with GY were in general those best correlated with leaf phosphorous content. However, these correlations were clearly weaker than against grain yield and only under low phosphorous conditions. This work reinforces the effectiveness of canopy remote sensing for plant phenotyping and crop management of maize under different phosphorus nutrient conditions and suggests that the RGB indices are the best option. © 2017 Gracia-Romero, Kefauver, Vergara-Díaz, Zaman-Allah, Prasanna, Cairns and Araus.
KW  - Maize
KW  - Multispectral Vis
KW  - Phosphorous fertilization
KW  - Remote sensing
KW  - RGB Vis
KW  - UAV
PB  - Frontiers Media S.A.
N1  - Cited By :3
N1  - Export Date: 3 August 2018
M3  - Article
DB  - Scopus
C7  - 2004
LA  - English
N1  - Correspondence Address: Araus, J.L.; Integrative Crop Ecophysiology Group, Plant Physiology Section, Faculty of Biology, University of BarcelonaSpain; email: jaraus@ub.edu
UR  - https://www.scopus.com/inward/record.uri?eid=2-s2.0-85035787290&doi=10.3389%2ffpls.2017.02004&partnerID=40&md5=3eb1f4a4125f97848ff3aff401df80cf
ER  - 

TY  - INPR
TI  - UAV-based high-throughput phenotyping to discriminate barley vigour with visible and near-infrared vegetation indices
T2  - International Journal of Remote Sensing
J2  - Int. J. Remote Sens.
SP  - 1
EP  - 15
PY  - 2017
DO  - 10.1080/01431161.2017.1395974
SN  - 01431161 (ISSN) 
AU  - Di Gennaro, S.F.
AU  - Rizza, F.
AU  - Badeck, F.W.
AU  - Berton, A.
AU  - Delbono, S.
AU  - Gioli, B.
AU  - Toscano, P.
AU  - Zaldei, A.
AU  - Matese, A.
AD  - Institute of Biometeorology, National Research Council (CNR-IBIMET), Florence, Italy
AD  - Research Centre for Genomics and Bioinformatics, Council for Agricultural Research and Economics (CREA-GB), Fiorenzuola D’Arda, Italy
AD  - Institute of Clinical Physiology, National Research Council (CNR-IFC), Pisa, Italy
AB  - In the context of plant breeding, high-throughput phenotyping is an assessment of plant phenotypes on a scale and with a level of speed and precision not achievable with traditional methods, through the application of emerging technologies such as automation and robotics, new sensors, and imaging technologies (hardware and software). In the present work, high-resolution digital images have been acquired with an unmanned aerial vehicle (UAV) prototype platform on an experimental phenotyping barley field. Six vegetation indices generated from the red–green–blue and near-infrared-based images were calculated for 912 experimental barley plots and provided high correlation with the indices determined from hyperspectral data taken at the ground (gt); the indices performance in discriminating the vigour of genotypes was finally assessed. © 2017 Informa UK Limited, trading as Taylor & Francis Group
KW  - Application programs
KW  - Imaging techniques
KW  - Infrared devices
KW  - Throughput
KW  - Vegetation
KW  - Emerging technologies
KW  - Hardware and software
KW  - High resolution digital images
KW  - High-throughput phenotyping
KW  - Hyperspectral Data
KW  - Imaging technology
KW  - Vegetation index
KW  - Visible and near infrared
KW  - Unmanned aerial vehicles (UAV)
PB  - Taylor and Francis Ltd.
N1  - Cited By :2
N1  - Export Date: 3 August 2018
M3  - Article in Press
DB  - Scopus
N1  - Article in Press
N1  - CODEN: IJSED
LA  - English
N1  - Correspondence Address: Di Gennaro, S.F.email: f.digennaro@ibimet.cnr.it
UR  - https://www.scopus.com/inward/record.uri?eid=2-s2.0-85034791308&doi=10.1080%2f01431161.2017.1395974&partnerID=40&md5=6337e04428638d96ff22375120b82d65
ER  - 

TY  - JOUR
TI  - Non-invasive imaging of plant roots in different soils using magnetic resonance imaging (MRI)
T2  - Plant Methods
J2  - Plant Methods
VL  - 13
IS  - 1
PY  - 2017
DO  - 10.1186/s13007-017-0252-9
SN  - 17464811 (ISSN) 
AU  - Pflugfelder, D.
AU  - Metzner, R.
AU  - Dusschoten, D.
AU  - Reichel, R.
AU  - Jahnke, S.
AU  - Koller, R.
AD  - Forschungszentrum Jülich GmbH, Institute of Bio- and Geosciences, IBG-2: Plant Sciences, Wilhelm-Johnen- Str., Jülich, Germany
AD  - Forschungszentrum Jülich GmbH, Institute of Bio- and Geosciences, IBG-3: Agrosphere, Wilhelm-Johnen- Str., Jülich, Germany
AB  - Background: Root systems are highly plastic and adapt according to their soil environment. Studying the particular influence of soils on root development necessitates the adaptation and evaluation of imaging methods for multiple substrates. Non-invasive 3D root images in soil can be obtained using magnetic resonance imaging (MRI). Not all substrates, however, are suitable for MRI. Using barley as a model plant we investigated the achievable image quality and the suitability for root phenotyping of six commercially available natural soil substrates of commonly occurring soil textures. The results are compared with two artificially composed substrates previously documented for MRI root imaging. Results: In five out of the eight tested substrates, barley lateral roots with diameters below 300μm could still be resolved. In two other soils, only the thicker barley seminal roots were detectable. For these two substrates the minimal detectable root diameter was between 400 and 500μm. Only one soil did not allow imaging of the roots with MRI. In the artificially composed substrates, soil moisture above 70% of the maximal water holding capacity (WHCmax) impeded root imaging. For the natural soil substrates, soil moisture had no effect on MRI root image quality in the investigated range of 50-80% WHCmax. Conclusions: Almost all tested natural soil substrates allowed for root imaging using MRI. Half of these substrates resulted in root images comparable to our current lab standard substrate, allowing root detection down to a diameter of 300μm. These soils were used as supplied by the vendor and, in particular, removal of ferromagnetic particles was not necessary. With the characterization of different soils, investigations such as trait stability across substrates are now possible using noninvasive MRI. © 2017 The Author(s).
KW  - 3D imaging
KW  - MRI
KW  - Phenotyping
KW  - Root
KW  - Soil texture
PB  - BioMed Central Ltd.
N1  - Cited By :1
N1  - Export Date: 3 August 2018
M3  - Article
DB  - Scopus
C7  - 102
LA  - English
N1  - Correspondence Address: Pflugfelder, D.; Forschungszentrum Jülich GmbH, Institute of Bio- and Geosciences, IBG-2: Plant Sciences, Wilhelm-Johnen- Str., Germany; email: d.pflugfelder@fz-juelich.de
UR  - https://www.scopus.com/inward/record.uri?eid=2-s2.0-85034018215&doi=10.1186%2fs13007-017-0252-9&partnerID=40&md5=48e1c6026c2bd9099e36099a68d64f22
ER  - 

TY  - JOUR
TI  - Biomass allocation patterns are linked to genotypic differences in whole-plant transpiration efficiency in sunflower
T2  - Frontiers in Plant Science
J2  - Front. Plant Sci.
VL  - 8
PY  - 2017
DO  - 10.3389/fpls.2017.01976
SN  - 1664462X (ISSN) 
AU  - Velázquez, L.
AU  - Alberdi, I.
AU  - Paz, C.
AU  - Aguirrezábal, L.
AU  - Irujo, G.P.
AD  - Laboratorio de Fisiología Vegetal, Unidad Integrada Balcarce, Instituto Nacional de Tecnología Agropecuaria - Universidad Nacional de Mar del Plata, Balcarce, Argentina
AD  - Consejo Nacional de Investigaciones Científicas y Técnicas, Buenos Aires, Argentina
AB  - Increased transpiration efficiency (the ratio of biomass to water transpired, TE) could lead to increased drought tolerance under some water deficit scenarios. Intrinsic (i.e., leaf-level) TE is usually considered as the primary source of variation in whole-plant TE, but empirical data usually contradict this assumption. Sunflower has a significant variability in TE, but a better knowledge of the effect of leaf and plant-level traits could be helpful to obtain more efficient genotypes for water use. The objective of this study was, therefore, to assess if genotypic variation in whole-plant TE is better related to leaf- or plant-level traits. Three experiments were conducted, aimed at verifying the existence of variability in whole-plant TE and whole-plant and leaf-level traits, and to assess their correlation. Sunflower public inbred lines and a segregating population of recombinant inbred lines were grown under controlled conditions and subjected to well-watered and water-deficit treatments. Significant genotypic variation was found for TE and related traits. These differences in whole-plant transpiration efficiency, both between genotypes and between plants within each genotype, showed no association to leaf-level traits, but were significantly and negatively correlated to biomass allocation to leaves and to the ratio of leaf area to total biomass. These associations are likely of a physiological origin, and not only a consequence of genetic linkage in the studied population. These results suggest that genotypic variation for biomass allocation could be potentially exploited as a source for increased transpiration efficiency in sunflower breeding programmes. It is also suggested that phenotyping for TE in this species should not be restricted to leaf-level measurements, but also include measurements of plant-level traits, especially those related to biomass allocation between photosynthetic and non-photosynthetic organs. © 2017 Velázquez, Alberdi, Paz, Aguirrezábal and Pereyra Irujo.
KW  - Biomass allocation
KW  - Genotypic variability
KW  - Helianthus annuus
KW  - Sunflower
KW  - Transpiration efficiency
PB  - Frontiers Media S.A.
N1  - Cited By :1
N1  - Export Date: 3 August 2018
M3  - Article
DB  - Scopus
C7  - 1976
LA  - English
N1  - Correspondence Address: Irujo, G.P.; Laboratorio de Fisiología Vegetal, Unidad Integrada Balcarce, Instituto Nacional de Tecnología Agropecuaria - Universidad Nacional de Mar del PlataArgentina; email: pereyrairujo.gustavo@conicet.gov.ar
UR  - https://www.scopus.com/inward/record.uri?eid=2-s2.0-85035781322&doi=10.3389%2ffpls.2017.01976&partnerID=40&md5=35ea106f252400d6b120f71adc8ade2b
ER  - 

TY  - JOUR
TI  - Cell-based phenotyping reveals QTL for membrane potential maintenance associated with hypoxia and salinity stress tolerance in barley
T2  - Frontiers in Plant Science
J2  - Front. Plant Sci.
VL  - 8
PY  - 2017
DO  - 10.3389/fpls.2017.01941
SN  - 1664462X (ISSN) 
AU  - Gill, M.B.
AU  - Zeng, F.
AU  - Shabala, L.
AU  - Zhang, G.
AU  - Fan, Y.
AU  - Shabala, S.
AU  - Zhou, M.
AD  - Department of Agronomy, College of Agriculture and Biotechnology, Zhejiang University, Hangzhou, China
AD  - School of Land and Food, University of Tasmania, Hobart, TAS, Australia
AB  - Waterlogging and salinity are two major abiotic stresses that hamper crop production world-wide resulting in multibillion losses. Plant abiotic stress tolerance is conferred by many interrelated mechanisms. Amongst these, the cell’s ability to maintain membrane potential (MP) is considered to be amongst the most crucial traits, a positive relationship between the ability of plants to maintain highly negative MP and its tolerance to both salinity and waterlogging stress. However, no attempts have been made to identify quantitative trait loci (QTL) conferring this trait. In this study, the microelectrode MIFE technique was used to measure the plasma membrane potential of epidermal root cells of 150 double haploid (DH) lines of barley (Hordeum vulgare L.) from a cross between a Chinese landrace TX9425 and Japanese malting cultivar Naso Nijo under hypoxic conditions. A major QTL for the MP in the epidermal root cells in hypoxia-exposed plants was identified. This QTL was located on 2H, at a similar position to the QTL for waterlogging and salinity tolerance reported in previous studies. Further analysis confirmed that MP showed a significant contribution to both waterlogging and salinity tolerance. The fact that the QTL for MP was controlled by a single major QTL illustrates the power of the single-cell phenotyping approach and opens prospects for fine mapping this QTL and thus being more effective in marker assisted selection. © 2017 Gill, Zeng, Shabala, Zhang, Fan, Shabala and Zhou.
KW  - H+-ATPase
KW  - Hordeum vulgare
KW  - Hypoxia
KW  - Membrane potential
KW  - Salinity tolerance
KW  - Waterlogging tolerance
PB  - Frontiers Media S.A.
N1  - Export Date: 3 August 2018
M3  - Article
DB  - Scopus
C7  - 1941
LA  - English
N1  - Correspondence Address: Zhou, M.; School of Land and Food, University of TasmaniaAustralia; email: meixue.zhou@utas.edu.au
UR  - https://www.scopus.com/inward/record.uri?eid=2-s2.0-85035785925&doi=10.3389%2ffpls.2017.01941&partnerID=40&md5=b974ffaff3cf37fd5827ec4639846b3e
ER  - 

TY  - JOUR
TI  - GWAS for plant growth stages and yield components in spring wheat (Triticum aestivum L.) harvested in three regions of Kazakhstan
T2  - BMC Plant Biology
J2  - BMC Plant Biol.
VL  - 17
PY  - 2017
DO  - 10.1186/s12870-017-1131-2
SN  - 14712229 (ISSN) 
AU  - Turuspekov, Y.
AU  - Baibulatova, A.
AU  - Yermekbayev, K.
AU  - Tokhetova, L.
AU  - Chudinov, V.
AU  - Sereda, G.
AU  - Ganal, M.
AU  - Griffiths, S.
AU  - Abugalieva, S.
AD  - Institute of Plant Biology and Biotechnology, Almaty, Kazakhstan
AD  - Kazakh Rice Research Institute, Kyzylorda, Kazakhstan
AD  - Karabalyk Breeding Station, Kostanai region, Kazakhstan
AD  - Karaganda Research Institute of Agriculture, Karaganda region, Kazakhstan
AD  - TraitGenetics Gmbh, Gatersleben, Germany
AD  - John Innes Centre, Norwich Research Park, Norwich, United Kingdom
AB  - Background: Spring wheat is the largest agricultural crop grown in Kazakhstan with an annual sowing area of 12 million hectares in 2016. Annually, the country harvests around 15 million tons of high quality grain. Despite environmental stress factors it is predicted that the use of new technologies may lead to increases in productivity from current levels of 1.5 to up to 3 tons per hectare. One way of improving wheat productivity is by the application of new genomic oriented approaches in plant breeding projects. Genome wide association studies (GWAS) are emerging as powerful tools for the understanding of the inheritance of complex traits via utilization of high throughput genotyping technologies and phenotypic assessments of plant collections. In this study, phenotyping and genotyping data on 194 spring wheat accessions from Kazakhstan, Russia, Europe, and CIMMYT were assessed for the identification of marker-trait associations (MTA) of agronomic traits by using GWAS. Results: Field trials in Northern, Central and Southern regions of Kazakhstan using 194 spring wheat accessions revealed strong correlations of yield with booting date, plant height, biomass, number of spikes per plant, and number of kernels per spike. The accessions from Europe and CIMMYT showed high breeding potential for Southern and Central regions of the country in comparison with the performance of the local varieties. The GGE biplot method, using average yield per plant, suggested a clear separation of accessions into their three breeding origins in relationship to the three environments in which they were evaluated. The genetic variation in the three groups of accessions was further studied using 3245 polymorphic SNP (single nucleotide polymorphism) markers. The application of Principal Coordinate analysis clearly grouped the 194 accessions into three clades according to their breeding origins. GWAS on data from nine field trials allowed the identification of 114 MTAs for 12 different agronomic traits. Conclusions: Field evaluation of foreign germplasm revealed its poor yield performance in Northern Kazakhstan, which is the main wheat growing region in the country. However, it was found that EU and CIMMYT germplasm has high breeding potential to improve yield performance in Central and Southern regions. The use of Principal Coordinate analysis clearly separated the panel into three distinct groups according to their breeding origin. GWAS based on use of the TASSEL 5.0 package allowed the identification of 114 MTAs for twelve agronomic traits. The study identifies a network of key genes for improvement of yield productivity in wheat growing regions of Kazakhstan. © 2017 The Author(s).
KW  - genetic marker
KW  - genetic variation
KW  - genetics
KW  - genome-wide association study
KW  - genotype
KW  - growth, development and aging
KW  - Kazakhstan
KW  - phenotype
KW  - plant gene
KW  - quantitative trait locus
KW  - single nucleotide polymorphism
KW  - wheat
KW  - Genes, Plant
KW  - Genetic Markers
KW  - Genetic Variation
KW  - Genome-Wide Association Study
KW  - Genotype
KW  - Kazakhstan
KW  - Phenotype
KW  - Polymorphism, Single Nucleotide
KW  - Quantitative Trait Loci
KW  - Triticum
PB  - BioMed Central Ltd.
N1  - Export Date: 3 August 2018
M3  - Article
DB  - Scopus
C7  - 190
C2  - 29143598
LA  - English
N1  - Correspondence Address: Turuspekov, Y.; Institute of Plant Biology and BiotechnologyKazakhstan; email: yerlant@yahoo.com
UR  - https://www.scopus.com/inward/record.uri?eid=2-s2.0-85033791659&doi=10.1186%2fs12870-017-1131-2&partnerID=40&md5=701f57490d116cbf413427555d3eaaf6
ER  - 

TY  - JOUR
TI  - From plant genomes to phenotypes
T2  - Journal of Biotechnology
J2  - J. Biotechnol.
VL  - 261
SP  - 46
EP  - 52
PY  - 2017
DO  - 10.1016/j.jbiotec.2017.06.003
SN  - 01681656 (ISSN) 
AU  - Bolger, M.
AU  - Schwacke, R.
AU  - Gundlach, H.
AU  - Schmutzer, T.
AU  - Chen, J.
AU  - Arend, D.
AU  - Oppermann, M.
AU  - Weise, S.
AU  - Lange, M.
AU  - Fiorani, F.
AU  - Spannagl, M.
AU  - Scholz, U.
AU  - Mayer, K.
AU  - Usadel, B.
AD  - Forschungszentrum Jülich (FZJ), Institute of Bio- and Geosciences (IBG-2) Plant Sciences, Wilhelm-Johnen-Straße, Jülich, Germany
AD  - Helmholtz Zentrum München (HMGU), Plant Genome and Systems Biology (PGSB), Ingolstädter Landstraße 1, Neuherberg, Germany
AD  - Leibniz Institute of Plant Genetics and Crop Plant Research (IPK) Gatersleben, Corrensstraße 3, Seeland, Germany
AB  - Recent advances in sequencing technologies have greatly accelerated the rate of plant genome and applied breeding research. Despite this advancing trend, plant genomes continue to present numerous difficulties to the standard tools and pipelines not only for genome assembly but also gene annotation and downstream analysis. Here we give a perspective on tools, resources and services necessary to assemble and analyze plant genomes and link them to plant phenotypes. © 2017 The Authors
KW  - Phenotyping
KW  - Plant bioinformatics
KW  - Plant genome annotation
KW  - Plant genomes
KW  - Biotechnology
KW  - Gene annotation
KW  - Genome assembly
KW  - Phenotyping
KW  - Plant genomes
KW  - Standard tools
KW  - Genes
KW  - Article
KW  - bioinformatics
KW  - data analysis
KW  - gene sequence
KW  - gene structure
KW  - molecular genetics
KW  - nonhuman
KW  - phenotype
KW  - plant genome
KW  - priority journal
KW  - crop
KW  - genetics
KW  - genomics
KW  - molecular genetics
KW  - plant genome
KW  - Crops, Agricultural
KW  - Genome, Plant
KW  - Genomics
KW  - Molecular Sequence Annotation
KW  - Phenotype
PB  - Elsevier B.V.
N1  - Cited By :3
N1  - Export Date: 3 August 2018
M3  - Article
DB  - Scopus
N1  - CODEN: JBITD
C2  - 28602791
LA  - English
N1  - Correspondence Address: Usadel, B.; Forschungszentrum Jülich (FZJ), Institute of Bio- and Geosciences (IBG-2) Plant Sciences, Wilhelm-Johnen-Straße, Germany; email: b.usadel@fz-juelich.de
UR  - https://www.scopus.com/inward/record.uri?eid=2-s2.0-85020441822&doi=10.1016%2fj.jbiotec.2017.06.003&partnerID=40&md5=a9c2272646a01c71f533097a3e5cb76e
ER  - 

TY  - JOUR
TI  - A "Do-It-Yourself" phenotyping system: Measuring growth and morphology throughout the diel cycle in rosette shaped plants
T2  - Plant Methods
J2  - Plant Methods
VL  - 13
IS  - 1
PY  - 2017
DO  - 10.1186/s13007-017-0247-6
SN  - 17464811 (ISSN) 
AU  - Dobrescu, A.
AU  - Scorza, L.C.T.
AU  - Tsaftaris, S.A.
AU  - McCormick, A.J.
AD  - University of Edinburgh, Institute of Digital Communications, School of Engineering, Edinburgh, United Kingdom
AD  - University of Edinburgh, Daniel Rutherford Building, SynthSys and Institute of Molecular Plant Sciences, School of Biological Sciences, The King's Buildings, Edinburgh, United Kingdom
AB  - Background: Improvements in high-throughput phenotyping technologies are rapidly expanding the scope and capacity of plant biology studies to measure growth traits. Nevertheless, the costs of commercial phenotyping equipment and infrastructure remain prohibitively expensive for wide-scale uptake, while academic solutions can require significant local expertise. Here we present a low-cost methodology for plant biologists to build their own phenotyping system for quantifying growth rates and phenotypic characteristics of Arabidopsis thaliana rosettes throughout the diel cycle. Results: We constructed an image capture system consisting of a near infra-red (NIR, 940 nm) LED panel with a mounted Raspberry Pi NoIR camera and developed a MatLab-based software module (iDIEL Plant) to characterise rosette expansion. Our software was able to accurately segment and characterise multiple rosettes within an image, regardless of plant arrangement or genotype, and batch process image sets. To further validate our system, wild-type Arabidopsis plants (Col-0) and two mutant lines with reduced Rubisco contents, pale leaves and slow growth phenotypes (1a3b and 1a2b) were grown on a single plant tray. Plants were imaged from 9 to 24 days after germination every 20 min throughout the 24 h light-dark growth cycle (i.e. the diel cycle). The resulting dataset provided a dynamic and uninterrupted characterisation of differences in rosette growth and expansion rates over time for the three lines tested. Conclusion: Our methodology offers a straightforward solution for setting up automated, scalable and low-cost phenotyping facilities in a wide range of lab environments that could greatly increase the processing power and scalability of Arabidopsis soil growth experiments. © 2017 The Author(s).
KW  - 2D
KW  - Arabidopsis thaliana
KW  - Image analysis
KW  - Low cost
KW  - Near-infrared LED array
KW  - Rubisco
PB  - BioMed Central Ltd.
N1  - Cited By :1
N1  - Export Date: 3 August 2018
M3  - Article
DB  - Scopus
C7  - 95
LA  - English
N1  - Correspondence Address: McCormick, A.J.; University of Edinburgh, Daniel Rutherford Building, SynthSys and Institute of Molecular Plant Sciences, School of Biological Sciences, The King's Buildings, United Kingdom; email: alistair.mccormick@ed.ac.uk
UR  - https://www.scopus.com/inward/record.uri?eid=2-s2.0-85033397514&doi=10.1186%2fs13007-017-0247-6&partnerID=40&md5=240da74014e81c85035443dfe91e03ef
ER  - 

TY  - JOUR
TI  - A robot-assisted imaging pipeline for tracking the growths of maize ear and silks in a high-throughput phenotyping platform
T2  - Plant Methods
J2  - Plant Methods
VL  - 13
IS  - 1
PY  - 2017
DO  - 10.1186/s13007-017-0246-7
SN  - 17464811 (ISSN) 
AU  - Brichet, N.
AU  - Fournier, C.
AU  - Turc, O.
AU  - Strauss, O.
AU  - Artzet, S.
AU  - Pradal, C.
AU  - Welcker, C.
AU  - Tardieu, F.
AU  - Cabrera-Bosquet, L.
AD  - Univ Montpellier, LEPSE, INRA, Montpellier SupAgro, Montpellier, France
AD  - Inria, Virtual Plants, Montpellier, France
AD  - Univ Montpellier, LIRMM, Department of Robotics, Montpellier, France
AD  - CIRAD, UMR AGAP, Montpellier, France
AD  - Inria, Montpellier SupAgro, AGAP, Univ Montpellier, CIRAD, INRA, Montpellier, France
AB  - Background: In maize, silks are hundreds of filaments that simultaneously emerge from the ear for collecting pollen over a period of 1-7 days, which largely determines grain number especially under water deficit. Silk growth is a major trait for drought tolerance in maize, but its phenotyping is difficult at throughputs needed for genetic analyses. Results: We have developed a reproducible pipeline that follows ear and silk growths every day for hundreds of plants, based on an ear detection algorithm that drives a robotized camera for obtaining detailed images of ears and silks. We first select, among 12 whole-plant side views, those best suited for detecting ear position. Images are segmented, the stem pixels are labelled and the ear position is identified based on changes in width along the stem. A mobile camera is then automatically positioned in real time at 30 cm from the ear, for a detailed picture in which silks are identified based on texture and colour. This allows analysis of the time course of ear and silk growths of thousands of plants. The pipeline was tested on a panel of 60 maize hybrids in the PHENOARCH phenotyping platform. Over 360 plants, ear position was correctly estimated in 86% of cases, before it could be visually assessed. Silk growth rate, estimated on all plants, decreased with time consistent with literature. The pipeline allowed clear identification of the effects of genotypes and water deficit on the rate and duration of silk growth. Conclusions: The pipeline presented here, which combines computer vision, machine learning and robotics, provides a powerful tool for large-scale genetic analyses of the control of reproductive growth to changes in environmental conditions in a non-invasive and automatized way. It is available as Open Source software in the OpenAlea platform. © 2017 The Author(s).
KW  - Computer vision
KW  - Image-assisted phenotyping
KW  - Machine learning
KW  - Maize
KW  - Robot-assisted imaging
KW  - Water deficit
PB  - BioMed Central Ltd.
N1  - Cited By :2
N1  - Export Date: 3 August 2018
M3  - Article
DB  - Scopus
C7  - 96
LA  - English
N1  - Correspondence Address: Cabrera-Bosquet, L.; Univ Montpellier, LEPSE, INRA, Montpellier SupAgroFrance; email: llorenc.cabrera-bosquet@inra.fr
UR  - https://www.scopus.com/inward/record.uri?eid=2-s2.0-85033380621&doi=10.1186%2fs13007-017-0246-7&partnerID=40&md5=306ee517531f2a691c1437c94da36358
ER  - 

TY  - JOUR
TI  - A novel 3D imaging system for strawberry phenotyping
T2  - Plant Methods
J2  - Plant Methods
VL  - 13
IS  - 1
PY  - 2017
DO  - 10.1186/s13007-017-0243-x
SN  - 17464811 (ISSN) 
AU  - He, J.Q.
AU  - Harrison, R.J.
AU  - Li, B.
AD  - NIAB EMR, New Road, East Malling, United Kingdom
AD  - University of Reading, Whiteknights, Reading, United Kingdom
AB  - Background: Accurate and quantitative phenotypic data in plant breeding programmes is vital in breeding to assess the performance of genotypes and to make selections. Traditional strawberry phenotyping relies on the human eye to assess most external fruit quality attributes, which is time-consuming and subjective. 3D imaging is a promising high-throughput technique that allows multiple external fruit quality attributes to be measured simultaneously. Results: A low cost multi-view stereo (MVS) imaging system was developed, which captured data from 360° around a target strawberry fruit. A 3D point cloud of the sample was derived and analysed with custom-developed software to estimate berry height, length, width, volume, calyx size, colour and achene number. Analysis of these traits in 100 fruits showed good concordance with manual assessment methods. Conclusion: This study demonstrates the feasibility of an MVS based 3D imaging system for the rapid and quantitative phenotyping of seven agronomically important external strawberry traits. With further improvement, this method could be applied in strawberry breeding programmes as a cost effective phenotyping technique. © 2017 The Author(s).
KW  - 3D imaging
KW  - High-throughput phenotyping
KW  - Multi-view stereo
KW  - Point cloud analysis
PB  - BioMed Central Ltd.
N1  - Export Date: 3 August 2018
M3  - Article
DB  - Scopus
C7  - 93
LA  - English
N1  - Correspondence Address: Li, B.; NIAB EMR, New Road, United Kingdom; email: bo.li@emr.ac.uk
UR  - https://www.scopus.com/inward/record.uri?eid=2-s2.0-85033387282&doi=10.1186%2fs13007-017-0243-x&partnerID=40&md5=d0091b8c00b352dc418a59fb8be273d7
ER  - 

TY  - JOUR
TI  - PYM: A new, affordable, image-based method using a Raspberry Pi to phenotype plant leaf area in a wide diversity of environments
T2  - Plant Methods
J2  - Plant Methods
VL  - 13
IS  - 1
PY  - 2017
DO  - 10.1186/s13007-017-0248-5
SN  - 17464811 (ISSN) 
AU  - Valle, B.
AU  - Simonneau, T.
AU  - Boulord, R.
AU  - Sourd, F.
AU  - Frisson, T.
AU  - Ryckewaert, M.
AU  - Hamard, P.
AU  - Brichet, N.
AU  - Dauzat, M.
AU  - Christophe, A.
AD  - INRA, Montpellier SupAgro, UMR759 Laboratoire d'Ecophysiologie des Plantes sous Stress Environnementaux (LEPSE), 2 Place Pierre Viala, Montpellier Cedex 2, France
AD  - Sun'R SAS, 7 rue de Clichy, Paris, France
AD  - Sun'R SmE, 7 rue de Clichy, Paris, France
AB  - Background: Plant science uses increasing amounts of phenotypic data to unravel the complex interactions between biological systems and their variable environments. Originally, phenotyping approaches were limited by manual, often destructive operations, causing large errors. Plant imaging emerged as a viable alternative allowing non-invasive and automated data acquisition. Several procedures based on image analysis were developed to monitor leaf growth as a major phenotyping target. However, in most proposals, a time-consuming parameterization of the analysis pipeline is required to handle variable conditions between images, particularly in the field due to unstable light and interferences with soil surface or weeds. To cope with these difficulties, we developed a low-cost, 2D imaging method, hereafter called PYM. The method is based on plant leaf ability to absorb blue light while reflecting infrared wavelengths. PYM consists of a Raspberry Pi computer equipped with an infrared camera and a blue filter and is associated with scripts that compute projected leaf area. This new method was tested on diverse species placed in contrasting conditions. Application to field conditions was evaluated on lettuces grown under photovoltaic panels. The objective was to look for possible acclimation of leaf expansion under photovoltaic panels to optimise the use of solar radiation per unit soil area. Results: The new PYM device proved to be efficient and accurate for screening leaf area of various species in wide ranges of environments. In the most challenging conditions that we tested, error on plant leaf area was reduced to 5% using PYM compared to 100% when using a recently published method. A high-throughput phenotyping cart, holding 6 chained PYM devices, was designed to capture up to 2000 pictures of field-grown lettuce plants in less than 2 h. Automated analysis of image stacks of individual plants over their growth cycles revealed unexpected differences in leaf expansion rate between lettuces rows depending on their position below or between the photovoltaic panels. Conclusions: The imaging device described here has several benefits, such as affordability, low cost, reliability and flexibility for online analysis and storage. It should be easily appropriated and customized to meet the needs of various users. © 2017 The Author(s).
KW  - Field phenotyping
KW  - Image analysis
KW  - Infra-red camera
KW  - Leaf area measurement
KW  - Low cost phenotyping
KW  - PYM (raspberry Pi pYthon iMaging)
KW  - Raspberry Pi
PB  - BioMed Central Ltd.
N1  - Export Date: 3 August 2018
M3  - Article
DB  - Scopus
C7  - 98
LA  - English
N1  - Correspondence Address: Valle, B.; INRA, Montpellier SupAgro, UMR759 Laboratoire d'Ecophysiologie des Plantes sous Stress Environnementaux (LEPSE), 2 Place Pierre Viala, France; email: benoit.valle@supagro.fr
UR  - https://www.scopus.com/inward/record.uri?eid=2-s2.0-85033399633&doi=10.1186%2fs13007-017-0248-5&partnerID=40&md5=7705da474166d03b4aa1c93c149d384e
ER  - 

TY  - JOUR
TI  - High-throughput field phenotyping of leaves, leaf sheaths, culms and ears of spring barley cultivars at anthesis and dough ripeness
T2  - Frontiers in Plant Science
J2  - Front. Plant Sci.
VL  - 8
PY  - 2017
DO  - 10.3389/fpls.2017.01920
SN  - 1664462X (ISSN) 
AU  - Barmeier, G.
AU  - Schmidhalter, U.
AD  - Department of Plant Sciences, Technical University of Munich, Freising, Germany
AB  - To optimize plant architecture (e.g., photosynthetic active leaf area, leaf-stem ratio), plant physiologists and plant breeders rely on destructively and tediously harvested biomass samples. A fast and non-destructive method for obtaining information about different plant organs could be vehicle-based spectral proximal sensing. In this 3-year study, the mobile phenotyping platform PhenoTrac 4 was used to compare the measurements from active and passive spectral proximal sensors of leaves, leaf sheaths, culms and ears of 34 spring barley cultivars at anthesis and dough ripeness. Published vegetation indices (VI), partial least square regression (PLSR)models and contourmap analysis were compared to assess these traits. Contour maps are matrices consisting of coefficients of determination for all of the binary combinations of wavelengths and the biomass parameters. The PLSR models of leaves, leaf sheaths and culms showed strong correlations (R2 = 0.61–0.76). Published vegetation indices depicted similar coefficients of determination; however, their RMSEs were higher. No wavelength combination could be found by the contour map analysis to improve the results of the PLSR or published VIs. The best results were obtained for the dry weight and N uptake of leaves and culms. The PLSR models yielded satisfactory relationships for leaf sheaths at anthesis (R2 = 0.69), whereas only a low performance for all of sensors and methods was observed at dough ripeness. No relationships with ears were observed. Active and passive sensors performed comparably, with slight advantages observed for the passive spectrometer. The results indicate that tractor-based proximal sensing in combination with optimized spectral indices or PLSR models may represent a suitable tool for plant breeders to assess relevant morphological traits, allowing for a better understanding of plant architecture, which is closely linked to the physiological performance. Further validation of PLSRmodels is required in independent studies. Organ specific phenotyping represents a first step toward breeding by design. © 2017 Barmeier and Schmidhalter.
KW  - Deep phenotyping
KW  - Morphological traits
KW  - Passive sensor
KW  - Phenomics
KW  - Phenotyping
KW  - Plant breeding
KW  - Plant organs
KW  - Proximal sensing
PB  - Frontiers Media S.A.
N1  - Cited By :1
N1  - Export Date: 3 August 2018
M3  - Article
DB  - Scopus
C7  - 1920
LA  - English
N1  - Correspondence Address: Schmidhalter, U.; Department of Plant Sciences, Technical University of MunichGermany; email: schmidhalter@wzw.tum.de
UR  - https://www.scopus.com/inward/record.uri?eid=2-s2.0-85034111095&doi=10.3389%2ffpls.2017.01920&partnerID=40&md5=f7e9cda7abb2f7762fe5890f758631c5
ER  - 

TY  - JOUR
TI  - Super-resolution of plant disease images for the acceleration of image-based phenotyping and vigor diagnosis in agriculture
T2  - Sensors (Switzerland)
J2  - Sensors
VL  - 17
IS  - 11
PY  - 2017
DO  - 10.3390/s17112557
SN  - 14248220 (ISSN) 
AU  - Yamamoto, K.
AU  - Togami, T.
AU  - Yamaguchi, N.
AD  - PS Solutions Corp, 1-5-2 Higashi-Shimbashi, Minato-ku, Tokyo, Japan
AB  - Unmanned aerial vehicles (UAVs or drones) are a very promising branch of technology, and they have been utilized in agriculture—in cooperation with image processing technologies—for phenotyping and vigor diagnosis. One of the problems in the utilization of UAVs for agricultural purposes is the limitation in flight time. It is necessary to fly at a high altitude to capture the maximum number of plants in the limited time available, but this reduces the spatial resolution of the captured images. In this study, we applied a super-resolution method to the low-resolution images of tomato diseases to recover detailed appearances, such as lesions on plant organs. We also conducted disease classification using high-resolution, low-resolution, and super-resolution images to evaluate the effectiveness of super-resolution methods in disease classification. Our results indicated that the super-resolution method outperformed conventional image scaling methods in spatial resolution enhancement of tomato disease images. The results of disease classification showed that the accuracy attained was also better by a large margin with super-resolution images than with low-resolution images. These results indicated that our approach not only recovered the information lost in low-resolution images, but also exerted a beneficial influence on further image analysis. The proposed approach will accelerate image-based phenotyping and vigor diagnosis in the field, because it not only saves time to capture images of a crop in a cultivation field but also secures the accuracy of these images for further analysis. © 2017 by the authors. Licensee MDPI, Basel, Switzerland.
KW  - Agriculture
KW  - Convolutional neural network
KW  - Deep learning
KW  - Disease classification
KW  - Super-resolution
KW  - Agriculture
KW  - Cultivation
KW  - Deep learning
KW  - Diagnosis
KW  - Fruits
KW  - Image analysis
KW  - Image processing
KW  - Image resolution
KW  - Neural networks
KW  - Optical resolving power
KW  - Unmanned aerial vehicles (UAV)
KW  - Agricultural purpose
KW  - Convolutional neural network
KW  - Disease classification
KW  - Image processing technology
KW  - Low resolution images
KW  - Spatial-resolution enhancement
KW  - Super resolution
KW  - Superresolution methods
KW  - Image enhancement
KW  - agriculture
KW  - image processing
KW  - plant disease
KW  - Agriculture
KW  - Image Processing, Computer-Assisted
KW  - Plant Diseases
PB  - MDPI AG
N1  - Cited By :1
N1  - Export Date: 3 August 2018
M3  - Article
DB  - Scopus
C7  - 2557
C2  - 29113104
LA  - English
N1  - Correspondence Address: Yamamoto, K.; PS Solutions Corp, 1-5-2 Higashi-Shimbashi, Minato-ku, Japan; email: kyosuke.yamamoto01@g.softbank.co.jp
UR  - https://www.scopus.com/inward/record.uri?eid=2-s2.0-85033401169&doi=10.3390%2fs17112557&partnerID=40&md5=331116d715afce4159b1ca625383776e
ER  - 

TY  - JOUR
TI  - The phenotype alterations showed by the res tomato mutant disappear when the plants are grown under semi-arid conditions: Is the res mutant tolerant to multiple stresses?
T2  - Plant Signaling and Behavior
J2  - Plant. Signal. Behav.
VL  - 12
IS  - 11
PY  - 2017
DO  - 10.1080/15592324.2016.1146847
SN  - 15592316 (ISSN) 
AU  - Garcia-Abellan, J.O.
AU  - Albaladejo, I.
AU  - Egea, I.
AU  - Flores, F.B.
AU  - Capel, C.
AU  - Capel, J.
AU  - Angosto, T.
AU  - Lozano, R.
AU  - Bolarin, M.C.
AD  - Department of Stress Biology and Plant Pathology, CEBAS-CSIC, Espinardo-Murcia, Spain
AD  - Agro-Food Biotechnology Research Center (BITAL), University of Almería, La Cañada de San Urbano, Almería, Spain
AB  - The res (restored cell structure by salinity) mutant, recently identified as the first tomato mutant accumulating jasmonate (JA) without stress, exhibited important morphological alterations when plants were grown under control conditions but these disappeared under salt stress. Since the defense responses against stresses are activated in the res mutant as a consequence of the increased expression of genes from the JA biosynthetic and signaling pathways, the mutant may display a tolerance response not only to salt stress but also to multiple stresses. Here, we show that when res mutant plants are grown under the summer natural conditions of the Mediterranean area, with high temperatures and low relative humidity, the characteristic leaf chlorosis exhibited by the mutant disappears and leaves become dark green over time, with a similar aspect to WT leaves. Moreover, the mutant plants are able to achieve chlorophyll and fluorescence levels similar to those of WT. These results hint that research on res tomato mutant may allow very significant advances in the knowledge of defense responses activated by JA against multiple stresses. © 2017 Taylor & Francis Group, LLC.
KW  - Growth-defense tradeoff
KW  - multiple stresses
KW  - phenotyping
KW  - semi-arid conditions
KW  - Solanum lycopersicum
KW  - cyclopentane derivative
KW  - jasmonic acid
KW  - oxylipin
KW  - plant protein
KW  - gene expression regulation
KW  - genetics
KW  - metabolism
KW  - phenotype
KW  - physiology
KW  - plant leaf
KW  - tomato
KW  - Cyclopentanes
KW  - Gene Expression Regulation, Plant
KW  - Lycopersicon esculentum
KW  - Oxylipins
KW  - Phenotype
KW  - Plant Leaves
KW  - Plant Proteins
PB  - Taylor and Francis Inc.
N1  - Cited By :1
N1  - Export Date: 3 August 2018
M3  - Article
DB  - Scopus
C7  - e1146847
C2  - 26906266
LA  - English
N1  - Correspondence Address: Bolarin, M.C.; Department of Stress Biology and Plant Pathology, CEBAS-CSIC, P.O. Box 164, Spain; email: mbolarin@cebas.csic.es
UR  - https://www.scopus.com/inward/record.uri?eid=2-s2.0-85032354858&doi=10.1080%2f15592324.2016.1146847&partnerID=40&md5=d85d2e0818b11c86bb47cc7fda9c79f8
ER  - 

TY  - JOUR
TI  - Towards quantitative root hydraulic phenotyping: novel mathematical functions to calculate plant-scale hydraulic parameters from root system functional and structural traits
T2  - Journal of Mathematical Biology
J2  - J. Math. Biol.
VL  - 75
IS  - 5
SP  - 1133
EP  - 1170
PY  - 2017
DO  - 10.1007/s00285-017-1111-z
SN  - 03036812 (ISSN) 
AU  - Meunier, F.
AU  - Couvreur, V.
AU  - Draye, X.
AU  - Vanderborght, J.
AU  - Javaux, M.
AD  - Earth and Life Institute-Environment, Université catholique de Louvain, Louvain-la-Neuve, Belgium
AD  - Department of Land, Air and Water Resources, University of California, Davis, CA, United States
AD  - Earth and Life Institute-Agronomy, Université catholique de Louvain, Louvain-la-Neuve, Belgium
AD  - Forschungszentrum Jülich GmbH, Agrosphere (IBG-3), Jülich, Germany
AD  - Division of Soil and Water Management, KU Leuven, Leuven, Belgium
AB  - Predicting root water uptake and plant transpiration is crucial for managing plant irrigation and developing drought-tolerant root system ideotypes (i.e. ideal root systems). Today, three-dimensional structural functional models exist, which allows solving the water flow equation in the soil and in the root systems under transient conditions and in heterogeneous soils. Yet, these models rely on the full representation of the three-dimensional distribution of the root hydraulic properties, which is not always easy to access. Recently, new models able to represent this complex system without the full knowledge of the plant 3D hydraulic architecture and with a limited number of parameters have been developed. However, the estimation of the macroscopic parameters a priori still requires a numerical model and the knowledge of the full three-dimensional hydraulic architecture. The objective of this study is to provide analytical mathematical models to estimate the values of these parameters as a function of local plant general features, like the distance between laterals, the number of primaries or the ratio of radial to axial root conductances. Such functions would allow one to characterize the behaviour of a root system (as characterized by its macroscopic parameters) directly from averaged plant root traits, thereby opening new possibilities for developing quantitative ideotypes, by linking plant scale parameters to mean functional or structural properties. With its simple form, the proposed model offers the chance to perform sensitivity and optimization analyses as presented in this study. © 2017, The Author(s).
KW  - Hydraulic architecture
KW  - Plant-scale parameters
KW  - Root water uptake
KW  - Water flow equation in root
KW  - water
KW  - anatomy and histology
KW  - biological model
KW  - chemistry
KW  - evapotranspiration
KW  - flow kinetics
KW  - maize
KW  - mathematical phenomena
KW  - metabolism
KW  - physiology
KW  - plant root
KW  - soil
KW  - transport at the cellular level
KW  - Biological Transport
KW  - Mathematical Concepts
KW  - Models, Biological
KW  - Plant Roots
KW  - Plant Transpiration
KW  - Rheology
KW  - Soil
KW  - Water
KW  - Zea mays
PB  - Springer Verlag
N1  - Cited By :7
N1  - Export Date: 3 August 2018
M3  - Article
DB  - Scopus
C2  - 28255663
LA  - English
N1  - Correspondence Address: Meunier, F.; Earth and Life Institute-Environment, Université catholique de LouvainBelgium; email: felicien.meunier@uclouvain.be
UR  - https://www.scopus.com/inward/record.uri?eid=2-s2.0-85014124227&doi=10.1007%2fs00285-017-1111-z&partnerID=40&md5=d896f0679eb001457a5f9bff3d02dec5
ER  - 

TY  - JOUR
TI  - Assessing cultivar resistance to Sitodiplosis mosellana (Géhin) (Diptera: Cecidomyiidae) using a phenotyping method under semi-field conditions
T2  - Journal of Applied Entomology
J2  - J. Appl. Entomol.
VL  - 141
IS  - 9
SP  - 780
EP  - 785
PY  - 2017
DO  - 10.1111/jen.12398
SN  - 09312048 (ISSN) 
AU  - Chavalle, S.
AU  - Jacquemin, G.
AU  - De Proft, M.
AD  - Plant Protection and Ecotoxicology Unit, Life Sciences Department, Walloon Agricultural Research Centre, Gembloux, Belgium
AD  - Crop Production Systems Unit, Production and Sectors Department, Walloon Agricultural Research Centre, Gembloux, Belgium
AB  - The orange wheat blossom midge, Sitodiplosis mosellana (Géhin), can significantly reduce wheat yield. Growing resistant wheat cultivars is an effective way of managing this pest. The assessment of cultivar resistance in field trials is difficult because of unequal pressure of S. mosellana caused by differences in cultivar heading dates relative to the flight period of S. mosellana adult females and huge variations of egg laying conditions from 1 day to another. To overcome these hurdles and to expose all cultivars homogeneously to the pest, an assessment method of cultivar resistance was developed under semi-field conditions. In 2015, the resistance of 64 winter wheat cultivars to S. mosellana was assessed. Few or no larvae developed in the ears of resistant cultivars, but in susceptible cultivars, large numbers of larvae developed. Seventeen cultivars proved to be resistant, whereas 47 were susceptible. The identification of new resistant cultivars offers more opportunities to manage S. mosellana. The phenotyping method is easy, cheap, efficient and reliable. It can be used to guide the breeding of new resistant wheat cultivars. Using specific midge populations, this method could also be used in research on new resistance mechanisms in winter wheat or in other cereal species. © 2017 Blackwell Verlag GmbH
KW  - cultivar resistance
KW  - host plant resistance
KW  - orange wheat blossom midge
KW  - Sitodiplosis mosellana
KW  - wheat
KW  - assessment method
KW  - biological control
KW  - crop yield
KW  - cultivar
KW  - disease resistance
KW  - fly
KW  - homogeneity
KW  - host plant
KW  - larval development
KW  - phenotype
KW  - wheat
KW  - Cecidomyiidae
KW  - Diptera
KW  - Sitodiplosis mosellana
KW  - Triticum aestivum
PB  - Blackwell Publishing Ltd
N1  - Export Date: 3 August 2018
M3  - Article
DB  - Scopus
N1  - CODEN: JOAEE
LA  - English
N1  - Correspondence Address: Chavalle, S.; Plant Protection and Ecotoxicology Unit, Life Sciences Department, Walloon Agricultural Research CentreBelgium; email: s.chavalle@cra.wallonie.be
UR  - https://www.scopus.com/inward/record.uri?eid=2-s2.0-85032907454&doi=10.1111%2fjen.12398&partnerID=40&md5=b75b66c2de63e52fa01a3233fe8f6e27
ER  - 

TY  - JOUR
TI  - Regulatory-associated protein of TOR (RAPTOR) alters the hormonal and metabolic composition of Arabidopsis seeds, controlling seed morphology, viability and germination potential
T2  - Plant Journal
J2  - Plant J.
VL  - 92
IS  - 4
SP  - 525
EP  - 545
PY  - 2017
DO  - 10.1111/tpj.13667
SN  - 09607412 (ISSN) 
AU  - Salem, M.A.
AU  - Li, Y.
AU  - Wiszniewski, A.
AU  - Giavalisco, P.
AD  - Max Planck Institute of Molecular Plant Physiology, Am Mühlenberg 1, Potsdam-Golm, Germany
AD  - Department of Pharmacognosy, Faculty of Pharmacy, Cairo University, Kasr El-Aini Street, Cairo, Egypt
AB  - Target of Rapamycin (TOR) is a positive regulator of growth and development in all eukaryotes, which positively regulates anabolic processes like protein synthesis, while repressing catabolic processes, including autophagy. To better understand TOR function we decided to analyze its role in seed development and germination. We therefore performed a detailed phenotypic analysis using mutants of the REGULATORY-ASSOCIATED PROTEIN OF TOR 1B (RAPTOR1B), a conserved TOR interactor, acting as a scaffold protein, which recruits substrates for the TOR kinase. Our results show that raptor1b plants produced seeds that were delayed in germination and less resistant to stresses, leading to decreased viability. These physiological phenotypes were accompanied by morphological changes including decreased seed-coat pigmentation and reduced production of seed-coat mucilage. A detailed molecular analysis revealed that many of these morphological changes were associated with significant changes of the metabolic content of raptor1b seeds, including elevated levels of free amino acids, as well as reduced levels of protective secondary metabolites and storage proteins. Most of these observed changes were accompanied by significantly altered phytohormone levels in the raptor1b seeds, with increases in abscisic acid, auxin and jasmonic acid, which are known to inhibit germination. Delayed germination and seedling growth, observed in the raptor1b seeds, could be partially restored by the exogenous supply of gibberellic acid, indicating that TOR is at the center of a regulatory hub controlling seed metabolism, maturation and germination. © 2017 The Authors The Plant Journal © 2017 John Wiley & Sons Ltd
KW  - lipidomics
KW  - metabolomics
KW  - phenotyping
KW  - phytohormones
KW  - seed biology
KW  - Target of Rapamycin
KW  - Biosynthesis
KW  - Cultivation
KW  - Forestry
KW  - Metabolism
KW  - Metabolites
KW  - Morphology
KW  - Plants (botany)
KW  - Proteins
KW  - Scaffolds (biology)
KW  - Lipidomics
KW  - Metabolomics
KW  - Phenotyping
KW  - phytohormones
KW  - Target of rapamycin
KW  - Seed
KW  - Biosynthesis
KW  - Cultivation
KW  - Forestry
KW  - Metabolism
KW  - Proteins
KW  - abscisic acid
KW  - Arabidopsis protein
KW  - gibberellic acid
KW  - gibberellin
KW  - indoleacetic acid derivative
KW  - phytohormone
KW  - Raptor1 protein, Arabidopsis
KW  - Arabidopsis
KW  - gene expression regulation
KW  - genetics
KW  - germination
KW  - growth, development and aging
KW  - loss of function mutation
KW  - metabolism
KW  - metabolomics
KW  - phenotype
KW  - physiological stress
KW  - physiology
KW  - plant seed
KW  - seedling
KW  - signal transduction
KW  - Abscisic Acid
KW  - Arabidopsis
KW  - Arabidopsis Proteins
KW  - Gene Expression Regulation, Plant
KW  - Germination
KW  - Gibberellins
KW  - Indoleacetic Acids
KW  - Loss of Function Mutation
KW  - Metabolic Networks and Pathways
KW  - Metabolomics
KW  - Phenotype
KW  - Plant Growth Regulators
KW  - Seedlings
KW  - Seeds
KW  - Signal Transduction
KW  - Stress, Physiological
PB  - Blackwell Publishing Ltd
N1  - Cited By :5
N1  - Export Date: 3 August 2018
M3  - Article
DB  - Scopus
N1  - CODEN: PLJUE
C2  - 28845535
LA  - English
N1  - Correspondence Address: Giavalisco, P.; Max Planck Institute of Molecular Plant Physiology, Am Mühlenberg 1, Germany; email: Giavalisco@mpimp-golm.mpg.de
UR  - https://www.scopus.com/inward/record.uri?eid=2-s2.0-85032909248&doi=10.1111%2ftpj.13667&partnerID=40&md5=a712a8e102f50a597d404792b612ecc3
ER  - 

TY  - JOUR
TI  - A method for automatic segmentation and splitting of hyperspectral images of raspberry plants collected in field conditions
T2  - Plant Methods
J2  - Plant Methods
VL  - 13
IS  - 1
PY  - 2017
DO  - 10.1186/s13007-017-0226-y
SN  - 17464811 (ISSN) 
AU  - Williams, D.
AU  - Britten, A.
AU  - McCallum, S.
AU  - Jones, H.
AU  - Aitkenhead, M.
AU  - Karley, A.
AU  - Loades, K.
AU  - Prashar, A.
AU  - Graham, J.
AD  - James Hutton Limited, Invergowrie, Dundee, United Kingdom
AD  - James Hutton Institute, Invergowrie, Dundee, United Kingdom
AD  - University of Dundee at the James Hutton Institute, Division of Plant Sciences, Dundee, United Kingdom
AD  - University of Western Australia, School of Agriculture and Environment, Perth, Australia
AD  - Newcastle University, School of Agriculture, Food and Rural Development, Newcastle upon Tyne, United Kingdom
AB  - Hyperspectral imaging is a technology that can be used to monitor plant responses to stress. Hyperspectral images have a full spectrum for each pixel in the image, 400-2500 nm in this case, giving detailed information about the spectral reflectance of the plant. Although this technology has been used in laboratory-based controlled lighting conditions for early detection of plant disease, the transfer of such technology to imaging plants in field conditions presents a number of challenges. These include problems caused by varying light levels and difficulties of separating the target plant from its background. Here we present an automated method that has been developed to segment raspberry plants from the background using a selected spectral ratio combined with edge detection. Graph theory was used to minimise a cost function to detect the continuous boundary between uninteresting plants and the area of interest. The method includes automatic detection of a known reflectance tile which was kept constantly within the field of view for all image scans. A method to split images containing rows of multiple raspberry plants into individual plants was also developed. Validation was carried out by comparison of plant height and density measurements with manually scored values. A reasonable correlation was found between these manual scores and measurements taken from the images (r2 = 0.75 for plant height). These preliminary steps are an essential requirement before detailed spectral analysis of the plants can be achieved. © 2017 The Author(s).
KW  - Field imaging
KW  - Hyperspectral imaging
KW  - Image segmentation
KW  - Phenotyping
KW  - Raspberry
PB  - BioMed Central Ltd.
N1  - Export Date: 3 August 2018
M3  - Article
DB  - Scopus
C7  - 74
LA  - English
N1  - Correspondence Address: Williams, D.; James Hutton LimitedUnited Kingdom; email: Dominic.williams@huttonltd.com
UR  - https://www.scopus.com/inward/record.uri?eid=2-s2.0-85033383150&doi=10.1186%2fs13007-017-0226-y&partnerID=40&md5=1c5cb52592cbbe7074ddaa993abed33b
ER  - 

TY  - JOUR
TI  - Automated identification of northern leaf blight-infected maize plants from field imagery using deep learning
T2  - Phytopathology
J2  - Phytopathology
VL  - 107
IS  - 11
SP  - 1426
EP  - 1432
PY  - 2017
DO  - 10.1094/PHYTO-11-16-0417-R
SN  - 0031949X (ISSN) 
AU  - DeChant, C.
AU  - Wiesner-Hanks, T.
AU  - Chen, S.
AU  - Stewart, E.L.
AU  - Yosinski, J.
AU  - Gore, M.A.
AU  - Nelson, R.J.
AU  - Lipson, H.
AD  - Department of Computer Science, Columbia University in the City of New York, United States
AD  - Plant Breeding and Genetics Section, School of Integrative Plant Science, Cornell University, Ithaca, NY, United States
AD  - Department of Mechanical Engineering, Columbia University, United States
AD  - Uber AI Labs, San Francisco, United States
AD  - Plant Pathology and Plant-Microbe Biology Section, School of Integrative Plant Science, Cornell University, United States
AD  - Department of Mechanical Engineering, Institute of Data Science, Columbia University, United States
AB  - Northern leaf blight (NLB) can cause severe yield loss in maize; however, scouting large areas to accurately diagnose the disease is time consuming and difficult. We demonstrate a system capable of automatically identifying NLB lesions in field-acquired images of maize plants with high reliability. This approach uses a computational pipeline of convolutional neural networks (CNNs) that addresses the challenges of limited data and the myriad irregularities that appear in images of field-grown plants. Several CNNs were trained to classify small regions of images as containing NLB lesions or not; their predictions were combined into separate heat maps, then fed into a final CNN trained to classify the entire image as containing diseased plants or not. The system achieved 96.7% accuracy on test set images not used in training. We suggest that such systems mounted on aerial- or ground-based vehicles can help in automated high-throughput plant phenotyping, precision breeding for disease resistance, and reduced pesticide use through targeted application across a variety of plant and disease categories. © 2017 The American Phytopathological Society.
KW  - Ascomycetes
KW  - automation
KW  - classification
KW  - image processing
KW  - machine learning
KW  - maize
KW  - microbiology
KW  - physiology
KW  - plant disease
KW  - plant leaf
KW  - procedures
KW  - Ascomycota
KW  - Automation
KW  - Image Processing, Computer-Assisted
KW  - Machine Learning
KW  - Plant Diseases
KW  - Plant Leaves
KW  - Zea mays
PB  - American Phytopathological Society
N1  - Cited By :3
N1  - Export Date: 3 August 2018
M3  - Article
DB  - Scopus
N1  - CODEN: PHYNB
C2  - 28653579
LA  - English
N1  - Correspondence Address: DeChant, C.; Department of Computer Science, Columbia University in the City of New YorkUnited States; email: dechant@cs.columbia.edu
UR  - https://www.scopus.com/inward/record.uri?eid=2-s2.0-85032483778&doi=10.1094%2fPHYTO-11-16-0417-R&partnerID=40&md5=70070aa209535dcbe685a25547fd191d
ER  - 

TY  - JOUR
TI  - The perspectives of metabolomic studies of potato plants
T2  - Russian Journal of Genetics: Applied Research
J2  - Russ. J. Genet. Appl. Res.
VL  - 7
IS  - 7
SP  - 744
EP  - 756
PY  - 2017
DO  - 10.1134/S207905971707005X
SN  - 20790597 (ISSN) 
AU  - Puzanskiy, R.K.
AU  - Yemelyanov, V.V.
AU  - Gavrilenko, T.A.
AU  - Shishova, M.F.
AD  - Vavilov All-Russian Institute of Plant Genetic Resources (VIR), St. Petersburg, Russian Federation
AD  - St. Petersburg State University, St. Petersburg, Russian Federation
AB  - According to the Food and Agricultural Organization (FAO) of the United Nations, potato is ranked the fourth crop in terms of food production after rice, wheat and maize, and the first among tuber and root crops. The importance of potato is difficult to overestimate; it is a valuable source of carbohydrates, antioxidants and vitamins. A large number of investigations are focused on the study of metabolic processes occurring in the potato plant in order to elucidate the mechanisms responsible for productivity, accumulation of the compounds that determine taste and nutritional quality, maintaining the quality of tubers in storage, plant resistance to pathogens, etc. The sum of the metabolites, which are produced as a result of the metabolic network activity, is defined as the metabolome. Complex studies of metabolic diversity with the use of modern state-of-the-art chromatography approaches and the highly precise detection of individual compounds revealed the specificity of metabolic spectra from the subcellular to the organismal levels and its amazing plasticity under the influence of a variety of internal and external stimuli. Metabolomic approaches are already in use for phenotyping the available species, lines, and varieties, as well as for evaluating the potato plants’ resistance to environmental challenges and for detecting changes in tubers during storage. Metabolome profiling is widely employed to study differences between genetically modified forms of potatoes from their untransformed relatives. A limited number of systemic studies on potatoes combine metabolome investigations with genome, transcriptome, and proteome analysis. These studies point to the important role of the genome in determining metabolic rates. It is also obvious that the search for biochemical markers depends on standartization of the cultivation techniques, sample preparation and subsequent analysis, similar to the practice developed for the progress in genomic and transcriptomic studies. In the future, metabolome studies could complement the classical and molecular approaches to develop new potato strains and varieties. © 2017, Pleiades Publishing, Ltd.
KW  - breeding
KW  - metabolomics
KW  - potato
KW  - system biology
KW  - antioxidant
KW  - biochemical marker
KW  - carbohydrate
KW  - proteome
KW  - transcriptome
KW  - vitamin
KW  - Article
KW  - genetically modified food
KW  - genomics
KW  - genotype
KW  - mass fragmentography
KW  - metabolic rate
KW  - metabolome
KW  - metabolomics
KW  - nonhuman
KW  - phenotype
KW  - plant
KW  - plant genome
KW  - plant metabolism
KW  - potato
KW  - priority journal
KW  - transcriptomics
PB  - Maik Nauka Publishing / Springer SBM
N1  - Cited By :1
N1  - Export Date: 3 August 2018
M3  - Article
DB  - Scopus
LA  - English
N1  - Correspondence Address: Shishova, M.F.; Vavilov All-Russian Institute of Plant Genetic Resources (VIR)Russian Federation; email: mshishova@mail.ru
UR  - https://www.scopus.com/inward/record.uri?eid=2-s2.0-85032859011&doi=10.1134%2fS207905971707005X&partnerID=40&md5=fa4ed437f112f0ae6fa0b1da87449137
ER  - 

TY  - JOUR
TI  - The nitrate transporter family protein LjNPF8.6 controls the N-fixing nodule activity
T2  - Plant Physiology
J2  - Plant Physiol.
VL  - 175
IS  - 3
SP  - 1269
EP  - 1282
PY  - 2017
DO  - 10.1104/pp.17.01187
SN  - 00320889 (ISSN) 
AU  - Valkov, V.T.
AU  - Rogato, A.
AU  - Alves, L.M.
AU  - Sol, S.
AU  - Noguero, M.
AU  - Léran, S.
AU  - Lacombe, B.
AU  - Chiurazzi, M.
AD  - Institute of Biosciences and Bioresources, Institute of Biosciences and Bioresources (IBBR), Consiglio Nazionale delle Ricerche, Napoli, Italy
AD  - Biochimie et Physiologie Moléculaire des Plantes, Centre National de la Recherche Scientifique Unité Mixte de Recherche, Institut National de la Recherche gronomique/SupAgro, Université de Montpellier, Montpellier cedex 1, France
AD  - Buchmann Institute for Molecular Life Sciences, Goethe University Frankfurt, Max-von-Laue-Strasse 15, Frankfurt, Germany
AD  - CEINGE Biotecnologie Avanzate, Napoli, Italy
AD  - Department of Biology, University of Naples Federico II, Napoli, Italy
AD  - Interactions Plantes Microorganismes Environnement, Unité Mixte de Recherche Centre de Coopération Internationale en Recherche Agronomique pour le Développement, Institut de Recherche pour le Développement, Université Montpellier, 911 avenue Agropolis, BP64501, Montpellier cedex 05, France
AB  - N-fixing nodules are new organs formed on legume roots as a result of the beneficial interaction with soil bacteria, rhizobia. The nodule functioning is still a poorly characterized step of the symbiotic interaction, as only a few of the genes induced in N-fixing nodules have been functionally characterized. We present here the characterization of a member of the Lotus japonicus nitrate transporter1/peptide transporter family, LjNPF8.6. The phenotypic characterization carried out in independent L. japonicus LORE1 insertion lines indicates a positive role of LjNPF8.6 on nodule functioning, as knockout mutants display N-fixation deficiency (25%) and increased nodular superoxide content. The partially compromised nodule functioning induces two striking phenotypes: anthocyanin accumulation already displayed 4 weeks after inoculation and shoot biomass deficiency, which is detected by long-term phenotyping. LjNPF8.6 achieves nitrate uptake in Xenopus laevis oocytes at both 0.5 and 30 mM external concentrations, and a possible role as a nitrate transporter in the control of N-fixing nodule activity is discussed. © 2017 American Society of Plant Biologists. All rights reserved.
KW  - anion transport protein
KW  - anthocyanin
KW  - nitrate transporters
KW  - nitric acid derivative
KW  - nitrogenase
KW  - plant protein
KW  - superoxide
KW  - animal
KW  - antibody specificity
KW  - biomass
KW  - drug effect
KW  - exon
KW  - gene expression regulation
KW  - genetic transcription
KW  - genetics
KW  - intron
KW  - Lotus (genus)
KW  - metabolism
KW  - multigene family
KW  - mutation
KW  - nitrogen fixation
KW  - nodulation
KW  - oocyte
KW  - phenotype
KW  - shoot
KW  - Xenopus laevis
KW  - Animals
KW  - Anion Transport Proteins
KW  - Anthocyanins
KW  - Biomass
KW  - Exons
KW  - Gene Expression Regulation, Plant
KW  - Introns
KW  - Loteae
KW  - Multigene Family
KW  - Mutagenesis, Insertional
KW  - Mutation
KW  - Nitrates
KW  - Nitrogen Fixation
KW  - Nitrogenase
KW  - Oocytes
KW  - Organ Specificity
KW  - Phenotype
KW  - Plant Proteins
KW  - Plant Shoots
KW  - Root Nodules, Plant
KW  - Superoxides
KW  - Transcription, Genetic
KW  - Xenopus laevis
PB  - American Society of Plant Biologists
N1  - Cited By :1
N1  - Export Date: 3 August 2018
M3  - Article
DB  - Scopus
N1  - CODEN: PLPHA
C2  - 28931627
LA  - English
N1  - Correspondence Address: Chiurazzi, M.; Institute of Biosciences and Bioresources, Institute of Biosciences and Bioresources (IBBR), Consiglio Nazionale delle RicercheItaly; email: maurizio.chiurazzi@ibbr.cnr.it
UR  - https://www.scopus.com/inward/record.uri?eid=2-s2.0-85033794344&doi=10.1104%2fpp.17.01187&partnerID=40&md5=0ab978f796f9c719413f03b80cc5e326
ER  - 

TY  - JOUR
TI  - Population structure and genetic basis of the agronomic traits of upland cotton in China revealed by a genome-wide association study using high-density SNPs
T2  - Plant Biotechnology Journal
J2  - Plant Biotechnol. J.
VL  - 15
IS  - 11
SP  - 1374
EP  - 1386
PY  - 2017
DO  - 10.1111/pbi.12722
SN  - 14677644 (ISSN) 
AU  - Huang, C.
AU  - Nie, X.
AU  - Shen, C.
AU  - You, C.
AU  - Li, W.
AU  - Zhao, W.
AU  - Zhang, X.
AU  - Lin, Z.
AD  - National Key Laboratory of Crop Genetic Improvement, College of Plant Sciences & Technology, Huazhong Agricultural University, Wuhan, Hubei, China
AD  - Key Laboratory of Oasis Ecology Agricultural of Xinjiang Bingtuan, Agricultural College, Shihezi University, Shihezi, Xinjiang, China
AD  - Cotton Research Institute, Shihezi Academy of Agriculture Science, Shihezi, Xinjiang, China
AD  - Economic Crop Research Institute, Henan Academy of Agricultural Sciences, Zhengzhou, Henan, China
AB  - Gossypium hirsutum L. represents the largest source of textile fibre, and China is one of the largest cotton-producing and cotton-consuming countries in the world. To investigate the genetic architecture of the agronomic traits of upland cotton in China, a diverse and nationwide population containing 503 G. hirsutum accessions was collected for a genome-wide association study (GWAS) on 16 agronomic traits. The accessions were planted in four places from 2012 to 2013 for phenotyping. The CottonSNP63K array and a published high-density map based on this array were used for genotyping. The 503 G. hirsutum accessions were divided into three subpopulations based on 11 975 quantified polymorphic single-nucleotide polymorphisms (SNPs). By comparing the genetic structure and phenotypic variation among three genetic subpopulations, seven geographic distributions and four breeding periods, we found that geographic distribution and breeding period were not the determinants of genetic structure. In addition, no obvious phenotypic differentiations were found among the three subpopulations, even though they had different genetic backgrounds. A total of 324 SNPs and 160 candidate quantitative trait loci (QTL) regions were identified as significantly associated with the 16 agronomic traits. A network was established for multieffects in QTLs and interassociations among traits. Thirty-eight associated regions had pleiotropic effects controlling more than one trait. One candidate gene, Gh_D08G2376, was speculated to control the lint percentage (LP). This GWAS is the first report using high-resolution SNPs in upland cotton in China to comprehensively investigate agronomic traits, and it provides a fundamental resource for cotton genetic research and breeding. © 2017 The Authors. Plant Biotechnology Journal published by Society for Experimental Biology and The Association of Applied Biologists and John Wiley & Sons Ltd.
KW  - cotton
KW  - fibre quality
KW  - genome-wide association study
KW  - population structure
KW  - single-nucleotide polymorphism
KW  - yield
KW  - biodiversity
KW  - China
KW  - chromosomal mapping
KW  - cotton
KW  - genetic variation
KW  - genetics
KW  - genome-wide association study
KW  - genotype
KW  - Gossypium
KW  - phenotype
KW  - plant breeding
KW  - plant genome
KW  - population genetics
KW  - procedures
KW  - quantitative trait locus
KW  - single nucleotide polymorphism
KW  - Biodiversity
KW  - China
KW  - Chromosome Mapping
KW  - Cotton Fiber
KW  - Genetic Variation
KW  - Genetics, Population
KW  - Genome, Plant
KW  - Genome-Wide Association Study
KW  - Genotype
KW  - Gossypium
KW  - Phenotype
KW  - Plant Breeding
KW  - Polymorphism, Single Nucleotide
KW  - Quantitative Trait Loci
PB  - Blackwell Publishing Ltd
N1  - Cited By :7
N1  - Export Date: 3 August 2018
M3  - Article
DB  - Scopus
C2  - 28301713
LA  - English
N1  - Correspondence Address: Zhang, X.; National Key Laboratory of Crop Genetic Improvement, College of Plant Sciences & Technology, Huazhong Agricultural UniversityChina; email: xlzhang@mail.hzau.edu.cn
UR  - https://www.scopus.com/inward/record.uri?eid=2-s2.0-85017576565&doi=10.1111%2fpbi.12722&partnerID=40&md5=3e1deb4d988a072b59ff7ecc1a0d719e
ER  - 

TY  - JOUR
TI  - Spectral patterns reveal early resistance reactions of barley against Blumeria graminis f. sp. hordei
T2  - Phytopathology
J2  - Phytopathology
VL  - 107
IS  - 11
SP  - 1388
EP  - 1398
PY  - 2017
DO  - 10.1094/PHYTO-04-17-0128-R
SN  - 0031949X (ISSN) 
AU  - Kuska, M.T.
AU  - Brugger, A.
AU  - Thomas, S.
AU  - Wahabzada, M.
AU  - Kersting, K.
AU  - Oerke, E.-C.
AU  - Steiner, U.
AU  - Mahlein, A.-K.
AD  - Institute for Crop Science and Resource Conservation (INRES)–Phytomedicine, University of Bonn, Nussallee 9, Bonn, Germany
AD  - CS Department, Centre for Cognitive Science, TU Darmstadt, Hochschulstrasse 1, Darmstadt, Germany
AD  - Institute of Sugar Beet Research (IfZ), Holtenser Landstraße 77, Göttingen, Germany
AB  - Differences in early plant–pathogen interactions are mainly characterized by using destructive methods. Optical sensors are advanced techniques for phenotyping host–pathogen interactions on different scales and for detecting subtle plant resistance responses against pathogens. A microscope with a hyperspectral camera was used to study interactions between Blumeria graminis f. sp. hordei and barley (Hordeum vulgare) genotypes with high susceptibility or resistance due to hypersensitive response (HR) and papilla formation. Qualitative and quantitative assessment of pathogen development was used to explain changes in hyperspectral signatures. Within 48 h after inoculation, genotype-specific changes in the green and red range (500 to 690 nm) and a blue shift of the red-edge inflection point were observed. Manual analysis indicated resistance-specific reflectance patterns from 1 to 3 days after inoculation. These changes could be linked to host plant modifications depending on individual host–pathogen interactions. Retrospective analysis of hyperspectral images revealed spectral characteristics of HR against B. graminis f. sp. hordei. For early HR detection, an advanced data mining approach localized HR spots before they became visible on the RGB images derived from hyperspectral imaging. The link among processes during pathogenesis and host resistance to changes in hyperspectral signatures provide evidence that sensor-based phenotyping is suitable to advance time-consuming and cost-expensive visual rating of plant disease resistances. © 2017 The American Phytopathological Society.
KW  - Ascomycetes
KW  - genetic predisposition
KW  - genetics
KW  - Hordeum
KW  - microbiology
KW  - physiology
KW  - plant disease
KW  - Ascomycota
KW  - Genetic Predisposition to Disease
KW  - Hordeum
KW  - Plant Diseases
PB  - American Phytopathological Society
N1  - Cited By :3
N1  - Export Date: 3 August 2018
M3  - Article
DB  - Scopus
N1  - CODEN: PHYNB
C2  - 28665761
LA  - English
N1  - Correspondence Address: Kuska, M.T.; Institute for Crop Science and Resource Conservation (INRES)–Phytomedicine, University of Bonn, Nussallee 9, Germany; email: mkuska@uni-bonn.de
UR  - https://www.scopus.com/inward/record.uri?eid=2-s2.0-85032501541&doi=10.1094%2fPHYTO-04-17-0128-R&partnerID=40&md5=10dfc1a03fada3d1593ab6dd8e621350
ER  - 

TY  - JOUR
TI  - Unlocking diversity in germplasm collections via genomic selection: A case study based on quantitative adult plant resistance to stripe rust in spring wheat
T2  - Plant Genome
J2  - Plant Genome
VL  - 10
IS  - 3
PY  - 2017
DO  - 10.3835/plantgenome2016.12.0124
SN  - 19403372 (ISSN) 
AU  - Muleta, K.T.
AU  - Bulli, P.
AU  - Zhang, Z.
AU  - Chen, X.
AU  - Pumphrey, M.
AD  - Dep. of Crop and Soil Sciences, Washington State Univ, Pullman, WA, United States
AD  - USDA-ARS, Wheat Health, Genetics and Quality Research Unit, Dep. of Plant Pathology, Washington State Univ, Pullman, WA, United States
AB  - Harnessing diversity from germplasm collections is more feasible today because of the development of lower-cost and higher-throughput genotyping methods. However, the cost of phenotyping is still generally high, so efficient methods of sampling and exploiting useful diversity are needed. Genomic selection (GS) has the potential to enhance the use of desirable genetic variation in germplasm collections through predicting the genomic estimated breeding values (GEBVs) for all traits that have been measured. Here, we evaluated the effects of various scenarios of population genetic properties and marker density on the accuracy of GEBVs in the context of applying GS for wheat (Triticum aestivum L.) germplasm use. Empirical data for adult plant resistance to stripe rust (Puccinia striiformis f. sp. tritici) collected on 1163 spring wheat accessions and genotypic data based on the wheat 9K single nucleotide polymorphism (SNP) iSelect assay were used for various genomic prediction tests. Unsurprisingly, the results of the cross-validation tests demonstrated that prediction accuracy increased with an increase in training population size and marker density. It was evident that using all the available markers (5619) was unnecessary for capturing the trait variation in the germplasm collection, with no further gain in prediction accuracy beyond 1 SNP per 3.2 cM (~1850 markers), which is close to the linkage disequilibrium decay rate in this population. Collectively, our results suggest that larger germplasm collections may be efficiently sampled via lower-density genotyping methods, whereas genetic relationships between the training and validation populations remain critical when exploiting GS to select from germplasm collections. © Crop Science Society of America.
PB  - Crop Science Society of America
N1  - Cited By :1
N1  - Export Date: 3 August 2018
M3  - Article
DB  - Scopus
LA  - English
N1  - Correspondence Address: Pumphrey, M.; Dep. of Crop and Soil Sciences, Washington State UnivUnited States; email: m.pumphrey@wsu.edu
UR  - https://www.scopus.com/inward/record.uri?eid=2-s2.0-85036563093&doi=10.3835%2fplantgenome2016.12.0124&partnerID=40&md5=cb78caa4d38b1157acde0f768e97a923
ER  - 

TY  - JOUR
TI  - TasselNet: Counting maize tassels in the wild via local counts regression network
T2  - Plant Methods
J2  - Plant Methods
VL  - 13
IS  - 1
PY  - 2017
DO  - 10.1186/s13007-017-0224-0
SN  - 17464811 (ISSN) 
AU  - Lu, H.
AU  - Cao, Z.
AU  - Xiao, Y.
AU  - Zhuang, B.
AU  - Shen, C.
AD  - Huazhong University of Science and Technology, National Key Laboratory of Science and Technology on Multi-Spectral Information Processing, School of Automation, No. 1037 Luoyu Road, Wuhan, Hubei, China
AD  - The University of Adelaide, School of Computer Science, Level 4, Ingkarni Wardli Building, Adelaide, SA, Australia
AB  - Background: Accurately counting maize tassels is important for monitoring the growth status of maize plants. This tedious task, however, is still mainly done by manual efforts. In the context of modern plant phenotyping, automating this task is required to meet the need of large-scale analysis of genotype and phenotype. In recent years, computer vision technologies have experienced a significant breakthrough due to the emergence of large-scale datasets and increased computational resources. Naturally image-based approaches have also received much attention in plant-related studies. Yet a fact is that most image-based systems for plant phenotyping are deployed under controlled laboratory environment. When transferring the application scenario to unconstrained in-field conditions, intrinsic and extrinsic variations in the wild pose great challenges for accurate counting of maize tassels, which goes beyond the ability of conventional image processing techniques. This calls for further robust computer vision approaches to address in-field variations. Results: This paper studies the in-field counting problem of maize tassels. To our knowledge, this is the first time that a plant-related counting problem is considered using computer vision technologies under unconstrained field-based environment. With 361 field images collected in four experimental fields across China between 2010 and 2015 and corresponding manually-labelled dotted annotations, a novel Maize Tassels Counting (MTC) dataset is created and will be released with this paper. To alleviate the in-field challenges, a deep convolutional neural network-based approach termed TasselNet is proposed. TasselNet can achieve good adaptability to in-field variations via modelling the local visual characteristics of field images and regressing the local counts of maize tassels. Extensive results on the MTC dataset demonstrate that TasselNet outperforms other state-of-the-art approaches by large margins and achieves the overall best counting performance, with a mean absolute error of 6.6 and a mean squared error of 9.6 averaged over 8 test sequences. Conclusions: TasselNet can achieve robust in-field counting of maize tassels with a relatively high degree of accuracy. Our experimental evaluations also suggest several good practices for practitioners working on maize-tassel-like counting problems. It is worth noting that, though the counting errors have been greatly reduced by TasselNet, in-field counting of maize tassels remains an open and unsolved problem. © 2017 The Author(s).
KW  - Computer vision
KW  - Convolutional neural networks
KW  - Deep learning
KW  - Maize tassels
KW  - Object counting
PB  - BioMed Central Ltd.
N1  - Cited By :1
N1  - Export Date: 3 August 2018
M3  - Article
DB  - Scopus
C7  - 79
LA  - English
N1  - Correspondence Address: Cao, Z.; Huazhong University of Science and Technology, National Key Laboratory of Science and Technology on Multi-Spectral Information Processing, School of Automation, No. 1037 Luoyu Road, China; email: zgcao@hust.edu.cn
UR  - https://www.scopus.com/inward/record.uri?eid=2-s2.0-85033404576&doi=10.1186%2fs13007-017-0224-0&partnerID=40&md5=3622114d5cc5b81fa5eb886e0be36de3
ER  - 

TY  - JOUR
TI  - Histological quantification of maize stem sections from FASGA-stained images
T2  - Plant Methods
J2  - Plant Methods
VL  - 13
IS  - 1
PY  - 2017
DO  - 10.1186/s13007-017-0225-z
SN  - 17464811 (ISSN) 
AU  - Legland, D.
AU  - El-Hage, F.
AU  - Méchin, V.
AU  - Reymond, M.
AD  - UR1268 Biopolymères, Interactions et Assemblages, INRA, Nantes, France
AD  - UMR 1318, Institut Jean-Pierre Bourgin, INRA-AgroParisTech, CNRS, Universite Paris-Saclay, Versailles, France
AB  - Background: Crop species are of increasing interest both for cattle feeding and for bioethanol production. The degradability of the plant material largely depends on the lignification of the tissues, but it also depends on histological features such as the cellular morphology or the relative amount of each tissue fraction. There is therefore a need for high-throughput phenotyping systems that quantify the histology of plant sections. Results: We developed custom image processing and an analysis procedure for quantifying the histology of maize stem sections coloured with FASGA staining and digitalised with whole microscopy slide scanners. The procedure results in an automated segmentation of the input images into distinct tissue regions. The size and the fraction area of each tissue region can be quantified, as well as the average coloration within each region. The measured features can discriminate contrasted genotypes and identify changes in histology induced by environmental factors such as water deficit. Conclusions: The simplicity and the availability of the software will facilitate the elucidation of the relationships between the chemical composition of the tissues and changes in plant histology. The tool is expected to be useful for the study of large genetic populations, and to better understand the impact of environmental factors on plant histology. © 2017 The Author(s).
PB  - BioMed Central Ltd.
N1  - Cited By :2
N1  - Export Date: 3 August 2018
M3  - Article
DB  - Scopus
C7  - 84
LA  - English
N1  - Correspondence Address: Legland, D.; UR1268 Biopolymères, Interactions et Assemblages, INRAFrance; email: david.legland@inra.fr
UR  - https://www.scopus.com/inward/record.uri?eid=2-s2.0-85033390263&doi=10.1186%2fs13007-017-0225-z&partnerID=40&md5=faebdcc1e54b90ce5954d539f720309a
ER  - 

TY  - JOUR
TI  - Genetics and molecular mapping of heat tolerance for seedling survival and pod set in lentil
T2  - Crop Science
J2  - Crop Sci.
VL  - 57
IS  - 6
SP  - 3059
EP  - 3067
PY  - 2017
DO  - 10.2135/cropsci2017.05.0284
SN  - 0011183X (ISSN) 
AU  - Singh, D.
AU  - Singh, C.K.
AU  - Tomar, R.S.S.
AU  - Pal, M.
AD  - Division of Genetics, ICAR-Indian Agricultural Research Institute, New Delhi, India
AD  - ICAR-National Research Centre on Plant Biotechnology, Pusa Campus, New Delhi, India
AD  - Division of Plant Physiology, ICAR-Indian Agricultural Research Institute, New Delhi, India
AB  - Heat stress is one of the most severe abiotic stresses affecting yield of agricultural crops. Its effects can be minimized through development of heat-tolerant genotypes. In this study, the populations were developed through crossing heat-stress-sensitive (‘JL-3' and E-153) and tolerant (PDL-1 and PDL-2) lentil (Lens culinaris Medik.) genotypes for studying the genetics and molecular mapping of heat tolerance. The parents, F1, F2, F3, and backcross populations were exposed to heat stress at seedling (35/33°C) and reproductive (35/20°C) stages under hydroponic assay. The F1s were found tolerant, indicating dominance of heat tolerance based on seedling survival and pod set per plant. The segregation ratios obtained for heat tolerance in the F2, F3, and backcross populations were 3:1, 1:2:1, and 1:1 based on seedling survival and pod set per plant. This suggested the presence of a single dominant gene for seedling survival and pod set related to heat tolerance in PDL-1 and PDL-2. This matched with one major quantitative trait locus (QTL) in each trait (i.e., seedling survival and pod set per plant). Out of 495 simple sequence repeat markers used in this study, 13 distinguished the parental lines. However, tolerant and sensitive bulks could be distinguished by seven markers, which were used for genotyping the F2 mapping population. The QTL analysis using data for genotyping and phenotyping identified two major QTLs, qHt_ss and qHt_ps, with 12.1 and 9.23% phenotypic variance explained for seedling survival and pod set, respectively. These QTLs would provide further opportunities to dissect candidate genes and development of molecular markers for improving lentil cultivars with heat tolerance. © Crop Science Society of America.
PB  - Crop Science Society of America
N1  - Export Date: 3 August 2018
M3  - Article
DB  - Scopus
N1  - CODEN: CRPSA
LA  - English
N1  - Correspondence Address: Singh, D.; Division of Genetics, ICAR-Indian Agricultural Research InstituteIndia; email: dharmendrapbg@rediffmail.com
UR  - https://www.scopus.com/inward/record.uri?eid=2-s2.0-85031999394&doi=10.2135%2fcropsci2017.05.0284&partnerID=40&md5=ea7a79c5d04cc5cb6953be4b3fcfddb2
ER  - 

TY  - JOUR
TI  - Allele-specific CAPS marker in a Ve1 homolog of Capsicum annuum for improved selection of Verticillium dahliae resistance
T2  - Molecular Breeding
J2  - Mol. Breed.
VL  - 37
IS  - 11
PY  - 2017
DO  - 10.1007/s11032-017-0735-4
SN  - 13803743 (ISSN) 
AU  - Barchenger, D.W.
AU  - Rodriguez, K.
AU  - Jiang, L.
AU  - Hanson, S.F.
AU  - Bosland, P.W.
AD  - Department of Plant and Environmental Sciences, New Mexico State University, MSC 3Q Box 30003, Las Cruces, NM, United States
AD  - World Vegetable Center, Shanhua, Tainan, Taiwan
AD  - Department of Entomology, Plant Pathology, and Weed Science, New Mexico State University, MSC 3BE Box 30003, Las Cruces, NM, United States
AB  - Verticillium wilt (Verticillium dahliae) is an economically important disease for many high-value crops. The pathogen is difficult to manage due to the long viability of its resting structures, wide host range, and the inability of fungicides to affect the pathogen once in the plant vascular system. In chile pepper (Capsicum annuum), breeding for resistance to Verticillium wilt is especially challenging due to the limited resistance sources. The dominant Ve locus in tomato (Solanum lycopersicum) contains two closely linked and inversely oriented genes, Ve1 and Ve2. Homologs of Ve1 have been characterized in diverse plant species, and interfamily transfer of Ve1 confers race-specific resistance. Queries in the chile pepper WGS database in NCBI with Ve1 and Ve2 sequences identified one open reading frame (ORF) with homology to the tomato Ve genes. Comparison of the candidate CaVe (Capsicum annuum Ve) gene sequences from susceptible and resistant accessions revealed 16 single nucleotide polymorphisms (SNPs) and several haplotypes. A homozygous haplotype was identified for the susceptible accessions and for resistant accessions. We developed a cleaved amplified polymorphic sequence (CAPS) molecular marker within the coding region of CaVe and screened diverse germplasm that has been previously reported as being resistant to Verticillium wilt in other regions. Based on our phenotyping using the New Mexico V. dahliae isolate, the marker could select resistance accessions with 48% accuracy. This molecular marker is a promising tool towards marker-assisted selection for Verticillium wilt resistance and has the potential to improve the efficacy of chile pepper breeding programs, but does not eliminate the need for a bioassay. Furthermore, this work provides a basis for future research in this important pathosystem. © 2017, Springer Science+Business Media B.V.
KW  - CaVe
KW  - Chile pepper
KW  - Cleaved amplified polymorphic sequence
KW  - Marker-assisted selection
KW  - Resistance breeding
KW  - Single nucleotide polymorphism
PB  - Springer Netherlands
N1  - Export Date: 3 August 2018
M3  - Article
DB  - Scopus
C7  - 134
N1  - CODEN: MOBRF
LA  - English
N1  - Correspondence Address: Bosland, P.W.; Department of Plant and Environmental Sciences, New Mexico State University, MSC 3Q Box 30003, United States; email: pbosland@nmsu.edu
UR  - https://www.scopus.com/inward/record.uri?eid=2-s2.0-85031946191&doi=10.1007%2fs11032-017-0735-4&partnerID=40&md5=00a7455a1590d3885b71c7ea41b75d53
ER  - 

TY  - JOUR
TI  - Range-wide genetic structure of Arabidopsis halleri (Brassicaceae): Glacial persistence in multiple refugia and origin of the Northern Hemisphere disjunction
T2  - Botanical Journal of the Linnean Society
J2  - Bot. J. Linn. Soc.
VL  - 185
IS  - 3
SP  - 321
EP  - 342
PY  - 2017
DO  - 10.1093/botlinnean/box064
SN  - 00244074 (ISSN) 
AU  - Šrámková-Fuxová, G.
AU  - Záveská, E.
AU  - Kolár, F.
AU  - Lucanová, M.
AU  - Španiel, S.
AU  - Marhold, K.
AD  - Department of Botany, Faculty of Science, Charles University, Prague, Czech Republic
AD  - Institute of Botany, University of Innsbruck, Innsbruck, Austria
AD  - Institute of Botany, The Czech Academy of Sciences, Pruhonice, Czech Republic
AD  - Institute of Botany, Plant Science and Biodiversity Centre, Slovak Academy of Sciences, Bratislava, Slovakia
AB  - Wild relatives of Arabidopsis thaliana are moving into the spotlight of plant evolutionary biologists and molecular geneticists, but patterns of genetic diversity and phenotypic variation in natural populations are often overlooked. This gap in knowledge may in turn hamper generalizations of results from experimental studies using populations of unclear evolutionary background. Here we present a comprehensive assessment of the genetic structure and morphological variation of Arabidopsis halleri, a model species for studying heavy metal tolerance and phytoremediation. Based on extensive sampling of 768 individuals from 82 populations across the entire distribution of the species, genotyping using multiple molecular markers (AFLP, nuclear microsatellites and sequences of single-copy nuclear regions and plastid DNA) and phenotyping by multivariate morphometrics, we aimed to reconstruct the range-wide phylogeography and morphological trait evolution in A. halleri populations. In addition, we address general biogeographical questions related to the origin of the striking Northern Hemisphere disjunction (Europe-East Asia) and glacial survival in extra-Mediterranean refugia in Europe. East Asian (Japanese) populations were genetically distinct and slightly depauperate, but their divergence was at levels comparable to major splits within Europe, rejecting both an ancient (old vicariance) and recent (human-mediated spread) origin of the Northern Hemisphere disjunction. In Europe we detected three major genetic lineages of A. halleri, corresponding well with geography (Western- Central Europe, the Alps and the south-eastern Carpathians + the Balkans). Sequence-based divergence estimates indicated a probable Pleistocene origin of these three lineages. This, together with elevated diversity and rarity within each group, suggests in situ glacial persistence of A. halleri in multiple northern refugia of eastern Central Europe. The extensive morphological variation of European A. halleri populations only partly correlated with genetic structure. Rather, it was driven by local environmental characteristics. This suggests a remarkably plastic response of the species to major environmental gradients, manifested by the parallel origin of a distinct alpine phenotype. © 2017 The Linnean Society of London.
KW  - Cruciferae
KW  - DNA sequencing
KW  - Extra-Mediterranean refugia
KW  - Parallel origin of alpine phenotype
KW  - Phylogeography
KW  - divergence
KW  - DNA
KW  - environmental gradient
KW  - evolutionary biology
KW  - genetic structure
KW  - genetic variation
KW  - glacial environment
KW  - herb
KW  - Mediterranean environment
KW  - morphology
KW  - Northern Hemisphere
KW  - nucleic acid analysis
KW  - persistence
KW  - phenotype
KW  - phylogeography
KW  - Pleistocene
KW  - rarity
KW  - refugium
KW  - sampling
KW  - survival
KW  - wild population
KW  - Asia
KW  - Europe
KW  - Arabidopsis halleri
KW  - Arabidopsis thaliana
KW  - Brassicaceae
PB  - Oxford University Press
N1  - Cited By :1
N1  - Export Date: 3 August 2018
M3  - Article
DB  - Scopus
N1  - CODEN: BJLSA
LA  - English
N1  - Correspondence Address: Marhold, K.; Department of Botany, Faculty of Science, Charles UniversityCzech Republic; email: karol.marhold@savba.sk
UR  - https://www.scopus.com/inward/record.uri?eid=2-s2.0-85034780152&doi=10.1093%2fbotlinnean%2fbox064&partnerID=40&md5=1effe58f3c37597e91eea25d06a97481
ER  - 

TY  - JOUR
TI  - Integrative field scale phenotyping for investigating metabolic components of water stress within a vineyard
T2  - Plant Methods
J2  - Plant Methods
VL  - 13
IS  - 1
PY  - 2017
DO  - 10.1186/s13007-017-0241-z
SN  - 17464811 (ISSN) 
AU  - Gago, J.
AU  - Fernie, A.R.
AU  - Nikoloski, Z.
AU  - Tohge, T.
AU  - Martorell, S.
AU  - Escalona, J.M.
AU  - Ribas-Carbó, M.
AU  - Flexas, J.
AU  - Medrano, H.
AD  - Universitat de les Illes Balears, Research Group on Plant Biology under Mediterranean Conditions, cta. de Valldemossa Km 7.5, Palma de Mallorca, Illes Balears, Spain
AD  - Max-Planck-Institut für Molekulare Pflanzenphysiologie, Potsdam-Golm, Germany
AB  - Background: There is currently a high requirement for field phenotyping methodologies/technologies to determine quantitative traits related to crop yield and plant stress responses under field conditions. Methods: We employed an unmanned aerial vehicle equipped with a thermal camera as a high-throughput phenotyping platform to obtain canopy level data of the vines under three irrigation treatments. High-resolution imagery (&lt; 2.5 cm/pixel) was employed to estimate the canopy conductance (g c) via the leaf energy balance model. In parallel, physiological stress measurements at leaf and stem level as well as leaf sampling for primary and secondary metabolome analysis were performed. Results: Aerial g c correlated significantly with leaf stomatal conductance (g s) and stem sap flow, benchmarking the quality of our remote sensing technique. Metabolome profiles were subsequently linked with g c and g s via partial least square modelling. By this approach malate and flavonols, which have previously been implicated to play a role in stomatal function under controlled greenhouse conditions within model species, were demonstrated to also be relevant in field conditions. Conclusions: We propose an integrative methodology combining metabolomics, organ-level physiology and UAV-based remote sensing of the whole canopy responses to water stress within a vineyard. Finally, we discuss the general utility of this integrative methodology for broad field phenotyping. © 2017 The Author(s).
KW  - Drought
KW  - Metabolomics
KW  - Phenotyping
KW  - Regression modeling
KW  - Remote sensing
KW  - UAVs
KW  - Vitis vinifera
PB  - BioMed Central Ltd.
N1  - Export Date: 3 August 2018
M3  - Article
DB  - Scopus
C7  - 90
LA  - English
N1  - Correspondence Address: Gago, J.; Universitat de les Illes Balears, Research Group on Plant Biology under Mediterranean Conditions, cta. de Valldemossa Km 7.5, Spain; email: xurxogago@gmail.com
UR  - https://www.scopus.com/inward/record.uri?eid=2-s2.0-85032587145&doi=10.1186%2fs13007-017-0241-z&partnerID=40&md5=5b902bb56607593c6a63eac0c74e747d
ER  - 

TY  - CHAP
TI  - Image processing for bioassays
T2  - Bioassays: Advanced Methods and Applications
J2  - Bioassays: Adv. Methods and Appl.
SP  - 263
EP  - 287
PY  - 2017
DO  - 10.1016/B978-0-12-811861-0.00013-9
SN  - 9780128118900 (ISBN); 9780128118610 (ISBN)
AU  - Jansen, M.
AU  - Paulus, S.
AU  - Nagel, K.
AU  - Dornbusch, T.
AD  - LemnaTec GmbH, Aachen, Germany
AB  - Images convey very informative data on properties of organisms. Therefore, image processing allows extracting numerical data that quantifies phenotypic features, which in turn are valuable data in bioassays. Bioassays usually report on responses of organisms to external stimuli. Such responses include physiological and phenotypic changes that occur after onset of stimuli or become obvious when comparing stimulated and not stimulated groups of organisms. They frequently develop gradually with time after the stimulation and therefore noninvasive measurements are ideal to record temporal responses, particularly those of individual organisms. Various types of cameras, going far beyond the spectrum that is visible to humans, record such phenotypic images, and dedicated phenotyping software translates them into data on growth, morphology, color, or physiological properties. Time series of recordings and combinations of sensor types enable comprehensive analyses of the organisms' responses towards given environmental factors and stimuli. Measuring multiple samples, if required in automated high-throughput platforms, allow characterizing populations as well as individual organisms. © 2018 Elsevier Inc. All rights reserved.
KW  - Breeding
KW  - Crop research
KW  - Ecotoxicology
KW  - Image processing
KW  - Noninvasive sensors
KW  - Phenotyping
KW  - Plant science
KW  - Precision agriculture
PB  - Elsevier
N1  - Export Date: 3 August 2018
M3  - Book Chapter
DB  - Scopus
LA  - English
N1  - Correspondence Address: Jansen, M.; LemnaTec GmbHGermany
UR  - https://www.scopus.com/inward/record.uri?eid=2-s2.0-85041249525&doi=10.1016%2fB978-0-12-811861-0.00013-9&partnerID=40&md5=bc0e4ef8147345394ddfa0b7bf1dfe42
ER  - 

TY  - CHAP
TI  - Distinguishing proof and utilization of resistance of insect pests in grain legumes: Progress and limitations
T2  - Breeding Insect Resistant Crops for Sustainable Agriculture
J2  - Breed. Insect Res. Crops for Sustain. Agric.
SP  - 131
EP  - 170
PY  - 2017
DO  - 10.1007/978-981-10-6056-4_5
SN  - 9789811060564 (ISBN); 9789811060557 (ISBN)
AU  - Sharma, H.C.
AU  - Jaba, J.
AU  - Vashisth, S.
AD  - Dr. Y. S. Parmar University of Horticulture and Forestry, Nauni, India
AD  - International Crops Research Institute for Semi-Arid Tropics (ICRISAT), Patancheru, India
AB  - Major food legumes including chickpea, pigeon pea, cowpea, field pea, lentil, faba bean, black gram, green gram, and Phaseolus beans play a vital role in food, nutritional security, and sustainable crop production. Several insect pests damage grain legumes, of which Helicoverpa armigera; Maruca vitrata; Etiella zinckenella; Spodoptera litura and S. exigua; Melanagromyza obtusa; Ophiomyia phaseoli; Aphis craccivora and Bemisia tabaci; Empoasca spp., Megalurothrips dorsalis, and Caliothrips indicus; Mylabris spp.; and Callosobruchus chinensis crusade extensive losses. Appreciable progress has been made in formulating techniques to evaluate germplasm, mapping populations, and genetically modified crops for resistance to insect pests under field and greenhouse conditions. No-choice and dual-choice cage screening techniques, detached leaf assay, and diet incorporation assays have been standardized to screen for resistance to major insect pests in grain legumes. However, some of these techniques cannot be used to screen against stem flies, pod fly, leafhoppers, thrips, and aphids. There is a need to develop methods for mass multiplication of aforesaid insects to undertake precise phenotyping for resistance to these insects. There is a necessity to identify lines with different resistance mechanisms/components of resistance for gene pyramiding to explicate cultivars with the stable source of resistance to insect pests. Prominent levels of resistance to the pod borers have been found in the wild accessions of chickpea, pigeon pea, and cowpea, which can be exploited to introgress genes to heighten the levels and diversify the basis of resistance to insect pests to build host plant resistance a viable component of pest management in grain legumes for sustainable crop production. © Springer Nature Singapore Pte Ltd. 2017.
KW  - Grain legumes
KW  - Host plant resistance
KW  - Pest management
KW  - Pod borers
KW  - Wide hybridization
KW  - Wild relatives
PB  - Springer Singapore
N1  - Export Date: 3 August 2018
M3  - Book Chapter
DB  - Scopus
LA  - English
N1  - Correspondence Address: Sharma, H.C.; Dr. Y. S. Parmar University of Horticulture and ForestryIndia; email: hcsharma@ypsuniversity.ac.in
UR  - https://www.scopus.com/inward/record.uri?eid=2-s2.0-85043429145&doi=10.1007%2f978-981-10-6056-4_5&partnerID=40&md5=fb91c7d387fdd3eaee5097e4767606b7
ER  - 

TY  - JOUR
TI  - Metabolic phenotyping of various tea (Camellia sinensis L.) cultivars and understanding of their intrinsic metabolism
T2  - Food Chemistry
J2  - Food Chem.
VL  - 233
SP  - 321
EP  - 330
PY  - 2017
DO  - 10.1016/j.foodchem.2017.04.079
SN  - 03088146 (ISSN) 
AU  - Ji, H.-G.
AU  - Lee, Y.-R.
AU  - Lee, M.-S.
AU  - Hwang, K.H.
AU  - Kim, E.-H.
AU  - Park, J.S.
AU  - Hong, Y.-S.
AD  - Division of Food and Nutrition, Chonnam National University, Yongbong-ro, Buk-gu, Gwangju, South Korea
AD  - Applied Technology & Research Division, R&D Center, AmorePacific Corporation, Yongin-si, Gyeonggi-do, South Korea
AD  - Osulloc Tea R&D Center, Osulloc Farm CorporationJeju, South Korea
AD  - Protein Structure Group, Korea Basic Science Institute, Cheongwon-Gu, Cheongju-Si, Chungbuk, South Korea
AB  - Recently, we selected three tea (Camellia sinensis) cultivars that are rich in taste, epigallocatechin-3-O-gallate (EGCG) and epigallocatechin-3-O-(3-O-methyl)-gallate (EGCG3″Me) and then cultivated them through asexual propagation by cutting in the same region. In the present study, proton nuclear magnetic resonance (1H NMR)-based metabolomics was applied to characterize the metabotype and to understand the metabolic mechanism of these tea cultivars including wild type tea. Of the tea leaf metabolite variations, reverse associations of amino acid metabolism with catechin compound metabolism were found in the rich-taste, and EGCG- and EGCG3″Me-rich tea cultivars. Indeed, the metabolism of individual catechin compounds in the EGCG3″Me-rich cultivar differed from those of other tea cultivars. The current study highlights the distinct metabolism of various tea cultivars newly selected for cultivation and the important role of metabolomics in understanding the metabolic mechanism. Thus, comprehensive metabotyping is a useful method to assess and then develop a new plant cultivar. © 2017 Elsevier Ltd
KW  - EGCG
KW  - EGCG3″Me
KW  - Metabolomics
KW  - NMR
KW  - Taste
KW  - Tea
KW  - Cultivation
KW  - Flavonoids
KW  - Nuclear magnetic resonance
KW  - Organic compounds
KW  - Phenols
KW  - Physiology
KW  - Amino acid metabolism
KW  - Camellia sinensis
KW  - Catechin compounds
KW  - EGCG
KW  - Metabolic mechanism
KW  - Metabolomics
KW  - Proton nuclear magnetic resonance
KW  - Taste
KW  - Metabolism
KW  - 4 aminobutyric acid
KW  - acetic acid
KW  - alanine
KW  - caffeine
KW  - catechin
KW  - choline
KW  - drug metabolite
KW  - epicatechin
KW  - epicatechin gallate
KW  - epigallocatechin
KW  - epigallocatechin 3 o (3 o methyl) gallate
KW  - epigallocatechin gallate
KW  - flavonoid
KW  - gallic acid
KW  - gallocatechin
KW  - glucose
KW  - glutamic acid
KW  - isoleucine
KW  - leucine
KW  - phenol derivative
KW  - quinine sulfate
KW  - sinecatechins
KW  - succinic acid
KW  - sucrose
KW  - theanine
KW  - theobromine
KW  - threonine
KW  - tyrosine
KW  - unclassified drug
KW  - unindexed drug
KW  - valine
KW  - catechin
KW  - plant extract
KW  - tea
KW  - ABTS radical scavenging assay
KW  - amino acid metabolism
KW  - antioxidant activity
KW  - Article
KW  - Camellia sinensis
KW  - cultivar
KW  - DPPH radical scavenging assay
KW  - drug identification
KW  - drug metabolism
KW  - heteronuclear single quantum coherence
KW  - metabolomics
KW  - nonhuman
KW  - phenotype
KW  - plant leaf
KW  - plant metabolism
KW  - proton nuclear magnetic resonance
KW  - tea
KW  - Camellia sinensis
KW  - Catechin
KW  - Plant Extracts
KW  - Tea
PB  - Elsevier Ltd
N1  - Cited By :5
N1  - Export Date: 3 August 2018
M3  - Article
DB  - Scopus
N1  - CODEN: FOCHD
C2  - 28530581
LA  - English
N1  - Correspondence Address: Park, J.S.; Applied Technology & Research Division, R&D Center, AmorePacific CorporationSouth Korea; email: superbody@amorepacific.com
UR  - https://www.scopus.com/inward/record.uri?eid=2-s2.0-85018270372&doi=10.1016%2fj.foodchem.2017.04.079&partnerID=40&md5=7d78e0bc67868251a9d33cde291b645e
ER  - 

TY  - JOUR
TI  - Detecting spikes of wheat plants using neural networks with Laws texture energy
T2  - Plant Methods
J2  - Plant Methods
VL  - 13
IS  - 1
PY  - 2017
DO  - 10.1186/s13007-017-0231-1
SN  - 17464811 (ISSN) 
AU  - Qiongyan, L.
AU  - Cai, J.
AU  - Berger, B.
AU  - Okamoto, M.
AU  - Miklavcic, S.J.
AD  - Beijing Forestry University, School of Engineering, Beijing, China
AD  - University of South Australia, Phenomics and Bioinformatics Research Centre, Mawson Lakes, SA, Australia
AD  - University of Adelaide, School of Agriculture, Food and Wine, Urrbrae, SA, Australia
AD  - University of Adelaide, The Plant Accelerator, Australian Plant Phenomics Facility, Waite Campus, Urrbrae, SA, Australia
AB  - Background: The spike of a cereal plant is the grain-bearing organ whose physical characteristics are proxy measures of grain yield. The ability to detect and characterise spikes from 2D images of cereal plants, such as wheat, therefore provides vital information on tiller number and yield potential. Results: We have developed a novel spike detection method for wheat plants involving, firstly, an improved colour index method for plant segmentation and, secondly, a neural network-based method using Laws texture energy for spike detection. The spike detection step was further improved by removing noise using an area and height threshold. The evaluation results showed an accuracy of over 80% in identification of spikes. In the proposed method we also measure the area of individual spikes as well as all spikes of individual plants under different experimental conditions. The correlation between the final average grain yield and spike area is also discussed in this paper. Conclusions: Our highly accurate yield trait phenotyping method for spike number counting and spike area estimation, is useful and reliable not only for grain yield estimation but also for detecting and quantifying subtle phenotypic variations arising from genetic or environmental differences. © 2017 The Author(s).
PB  - BioMed Central Ltd.
N1  - Cited By :2
N1  - Export Date: 3 August 2018
M3  - Article
DB  - Scopus
C7  - 83
LA  - English
N1  - Correspondence Address: Cai, J.; University of South Australia, Phenomics and Bioinformatics Research CentreAustralia; email: Jinhai.Cai@unisa.edu.au
UR  - https://www.scopus.com/inward/record.uri?eid=2-s2.0-85030985790&doi=10.1186%2fs13007-017-0231-1&partnerID=40&md5=ffc2293770e5ef85ea8685260eb2f022
ER  - 

TY  - JOUR
TI  - Comparative UAV and field phenotyping to assess yield and nitrogen use efficiency in hybrid and conventional barley
T2  - Frontiers in Plant Science
J2  - Front. Plant Sci.
VL  - 8
PY  - 2017
DO  - 10.3389/fpls.2017.01733
SN  - 1664462X (ISSN) 
AU  - Kefauver, S.C.
AU  - Vicente, R.
AU  - Vergara-Díaz, O.
AU  - Fernandez-Gallego, J.A.
AU  - Kerfal, S.
AU  - Lopez, A.
AU  - Melichar, J.P.E.
AU  - Serret Molins, M.D.
AU  - Araus, J.L.
AD  - Integrative Crop Ecophysiology Group, Department of Evolutionary Biology, Ecology and Environmental Sciences, University of Barcelona, Barcelona, Spain
AD  - Syngenta España, Madrid, Spain
AD  - Syngenta United Kingdom, Cambridge, United Kingdom
AB  - With the commercialization and increasing availability of Unmanned Aerial Vehicles (UAVs) multiple rotor copters have expanded rapidly in plant phenotyping studies with their ability to provide clear, high resolution images. As such, the traditional bottleneck of plant phenotyping has shifted from data collection to data processing. Fortunately, the necessarily controlled and repetitive design of plant phenotyping allows for the development of semi-automatic computer processing tools that may sufficiently reduce the time spent in data extraction. Here we present a comparison of UAV and field based high throughput plant phenotyping (HTPP) using the free, open-source image analysis software FIJI (Fiji is just ImageJ) using RGB (conventional digital cameras), multispectral and thermal aerial imagery in combination with a matching suite of ground sensors in a study of two hybrids and one conventional barely variety with ten different nitrogen treatments, combining different fertilization levels and application schedules. A detailed correlation network for physiological traits and exploration of the data comparing between treatments and varieties provided insights into crop performance under different management scenarios. Multivariate regression models explained 77.8, 71.6, and 82.7% of the variance in yield from aerial, ground, and combined data sets, respectively. © 2017 Kefauver, Vicente, Vergara-Díaz, Fernandez-Gallego, Kerfal, Lopez, Melichar, Serret Molins and Araus.
KW  - Hordeum vulgare
KW  - Hybrid barley
KW  - Multispectral
KW  - Nitrogen
KW  - RGB
KW  - Thermal
KW  - UAV
KW  - Vegetation index
PB  - Frontiers Media S.A.
N1  - Cited By :2
N1  - Export Date: 3 August 2018
M3  - Article
DB  - Scopus
C7  - 1733
LA  - English
N1  - Correspondence Address: Kefauver, S.C.; Integrative Crop Ecophysiology Group, Department of Evolutionary Biology, Ecology and Environmental Sciences, University of BarcelonaSpain; email: sckefauver@ub.edu
UR  - https://www.scopus.com/inward/record.uri?eid=2-s2.0-85034107445&doi=10.3389%2ffpls.2017.01733&partnerID=40&md5=21e4588e22c99fc71b2e7121ae7f0837
ER  - 

TY  - JOUR
TI  - An automated method for high-throughput screening of arabidopsis rosette growth in multi-well plates and its validation in stress conditions
T2  - Frontiers in Plant Science
J2  - Front. Plant Sci.
VL  - 8
PY  - 2017
DO  - 10.3389/fpls.2017.01702
SN  - 1664462X (ISSN) 
AU  - De Diego, N.
AU  - Fürst, T.
AU  - Humplík, J.F.
AU  - Ugena, L.
AU  - Podlešáková, K.
AU  - Spíchal, L.
AD  - Department of Chemical Biology and Genetics, Centre of the Region Haná for Biotechnological and Agricultural Research, Faculty of Science, Palacký University, Olomouc, Czech Republic
AD  - Laboratory of Growth Regulators, Centre of the Region Haná for Biotechnological and Agricultural Research, Institute of Experimental Botany, Czech Academy of Sciences, Olomouc, Czech Republic
AB  - High-throughput plant phenotyping platforms provide new possibilities for automated, fast scoring of several plant growth and development traits, followed over time using non-invasive sensors. Using Arabidopsis as a model offers important advantages for high-throughput screening with the opportunity to extrapolate the results obtained to other crops of commercial interest. In this study we describe the development of a highly reproducible high-throughput Arabidopsis in vitro bioassay established using our OloPhen platform, suitable for analysis of rosette growth in multi-well plates. This method was successfully validated on example of multivariate analysis of Arabidopsis rosette growth in different salt concentrations and the interaction with varying nutritional composition of the growth medium. Several traits such as changes in the rosette area, relative growth rate, survival rate and homogeneity of the population are scored using fully automated RGB imaging and subsequent image analysis. The assay can be used for fast screening of the biological activity of chemical libraries, phenotypes of transgenic or recombinant inbred lines, or to search for potential quantitative trait loci. It is especially valuable for selecting genotypes or growth conditions that improve plant stress tolerance. © 2017 De Diego, Fürst, Humplík, Ugena, Podlešáková and Spíchal.
KW  - Arabidopsis
KW  - High-throughput screening assay
KW  - Multi-well plates
KW  - Rosette growth
KW  - Stress conditions
PB  - Frontiers Media S.A.
N1  - Cited By :1
N1  - Export Date: 3 August 2018
M3  - Article
DB  - Scopus
C7  - 1702
LA  - English
N1  - Correspondence Address: Spíchal, L.; Department of Chemical Biology and Genetics, Centre of the Region Haná for Biotechnological and Agricultural Research, Faculty of Science, Palacký UniversityCzech Republic; email: lukas.spichal@upol.cz
UR  - https://www.scopus.com/inward/record.uri?eid=2-s2.0-85034042196&doi=10.3389%2ffpls.2017.01702&partnerID=40&md5=fe1a10ade7c2eeb8c7eadfd5ba00757c
ER  - 

TY  - JOUR
TI  - On the use of spectral reflectance indices to assess agro-morphological traits of wheat plants grown under simulated saline field conditions
T2  - Journal of Agronomy and Crop Science
J2  - J. Agron. Crop. Sci.
VL  - 203
IS  - 5
SP  - 406
EP  - 428
PY  - 2017
DO  - 10.1111/jac.12205
SN  - 09312250 (ISSN) 
AU  - El-Hendawy, S.E.
AU  - Hassan, W.M.
AU  - Refay, Y.
AU  - Schmidhalter, U.
AD  - Department of Plant Production, College of Food and Agriculture Sciences, King Saud University, Riyadh, Saudi Arabia
AD  - Department of Agronomy, Faculty of Agriculture, Suez Canal University, Ismailia, Egypt
AD  - Department of Agricultural Botany, Faculty of Agriculture, Suez Canal University, Ismailia, Egypt
AD  - Department of Biology, College of Science and Humanities at Quwayiah, Shaqra University, Shaqra, Saudi Arabia
AD  - Chair of Plant Nutrition, Department of Plant Sciences, Technical University of Munich, Freising-Weihenstephan, Germany
AB  - Successful breeding of plants for salinity stress tolerance requires realistic growing conditions and fast, non-destructive evaluation techniques for phenotypic traits associated with salinity tolerance. In this study, we used subsurface water retention technique (SWRT) as a growing condition and spectral measurements as an evaluation method to assess different agro-morphological traits of salt-tolerant (Sakha 93) and salt-sensitive (Sakha 61) wheat genotypes under three salinity levels (control, 60, and 120 mm NaCl). The effects of salinity on agro-morphological traits were evaluated and related with forty-five published vegetation- and water-spectral reflectance indices (SRIs) taken at both the heading and grain milk growth stages for each salinity level, genotype, and growth stage. In general, the agro-morphological traits gradually decreased as salinity levels increased; however, the reduction in these traits was more pronounced in Sakha 61 than in Sakha 93. The effect of salinity levels and their interaction with genotypes on the SRIs was only evident at the grain milk stage. The performance of the spectral reflectance indices depicted that the closest associations with agro-morphological traits depended on salinity level, degree of salt tolerance of the genotypes, and growth stage. The SRI-based vegetative indices correlated better with growth and yield of Sakha 93 than SRI-based water indices and vice versa for Sakha 61. The SRI-based vegetative and water indices are effective for assessment of agro-morphological traits at early growth stages under high salinity level. The functional relationship between grain yield per hectare and the best SRIs was linear for the high salinity level and Sakha 61; however, the quadratic model was found to best fit this relationship for the control, moderate salinity level, and Sakha 93. The overall results indicate that the usefulness of the SRIs for assessment of traits associated with salinity tolerance is limited to salinity level and growth stage. © 2017 Blackwell Verlag GmbH
KW  - high-throughput
KW  - phenomics
KW  - phenotyping
KW  - remote sensing techniques
KW  - salt tolerance
KW  - subsurface water retention technique
KW  - agronomy
KW  - cultivar
KW  - environmental conditions
KW  - field
KW  - genetic analysis
KW  - genomics
KW  - index method
KW  - morphology
KW  - phenology
KW  - phenotype
KW  - plant breeding
KW  - plant water relations
KW  - remote sensing
KW  - saline soil
KW  - salinity
KW  - salinity tolerance
KW  - spectral reflectance
KW  - water retention
KW  - wheat
KW  - Triticum aestivum
PB  - Blackwell Publishing Ltd
N1  - Cited By :1
N1  - Export Date: 3 August 2018
M3  - Article
DB  - Scopus
N1  - CODEN: ZAPFA
LA  - English
N1  - Correspondence Address: El-Hendawy, S.E.; Department of Plant Production, College of Food and Agriculture Sciences, King Saud UniversitySaudi Arabia; email: shendawy@yahoo.com
UR  - https://www.scopus.com/inward/record.uri?eid=2-s2.0-85015147730&doi=10.1111%2fjac.12205&partnerID=40&md5=bf19e002315c80d38f3eaf46b674a7b0
ER  - 

TY  - JOUR
TI  - 3D phenotyping and QTL analysis of a complex character: rose bush architecture
T2  - Tree Genetics and Genomes
J2  - Tree Genet. Genomes
VL  - 13
IS  - 5
PY  - 2017
DO  - 10.1007/s11295-017-1194-0
SN  - 16142942 (ISSN) 
AU  - Li-Marchetti, C.
AU  - Le Bras, C.
AU  - Chastellier, A.
AU  - Relion, D.
AU  - Morel, P.
AU  - Sakr, S.
AU  - Oyant, L.H.-S.
AU  - Crespel, L.
AD  - ASTREDHOR – Institut Technique de l’Horticulture, Paris, France
AD  - IRHS, INRA, AGROCAMPUS OUEST, Université d’Angers, SFR 4207 QUASAV, 42 rue Georges Morel, Beaucouzé cedex, France
AB  - Plant shape, and thereby plant architecture, is a major component of the visual quality of ornamental plants. We have been developing a new method for analyzing the entire plant architecture by 3D digitalization that allows an almost exhaustive description of rose bush architecture and generates a large number of variables, many of them inaccessible manually. We carried out a QTL analysis using this original phenotyping method. In order to evaluate a broader allelic variability as well as the effect of the genetic background on QTL detection, we used two connected, segregating, recurrent blooming populations. The number of QTLs per variable varied from three for the number of determined axes (NbDetA) to seven for the branching angle of order 2 long axes (AngLA2), the two populations taken together. Five new QTLs, located on the linkage groups (LGs) 2, 6, and 7, were detected for the branching angle of axes, and the QTL located on LG7 co-localized with RhBRC1, a branching repressor. Branching and stem elongation QTLs also co-located with RhBRC1, suggesting its pleiotropic nature. Year-specific QTLs were also revealed, that explained the genotype × year interactions observed for the number of order 3 short axes (NbSA3) and AngLA2 from a genetic point of view. We also evidenced an effect of the genetic background on QTL detection. This new knowledge should help to better reason the genetic improvement programs for rose bush architecture and, therefore, rose bush shape. © 2017, Springer-Verlag GmbH Germany.
KW  - 3D digitalization
KW  - BRC1
KW  - Connected populations
KW  - Genetic background effect
KW  - Shape
KW  - Year-specific QTL
PB  - Springer Verlag
N1  - Export Date: 3 August 2018
M3  - Article
DB  - Scopus
C7  - 112
LA  - English
N1  - Correspondence Address: Crespel, L.; IRHS, INRA, AGROCAMPUS OUEST, Université d’Angers, SFR 4207 QUASAV, 42 rue Georges Morel, France; email: laurent.crespel@agrocampus-ouest.fr
UR  - https://www.scopus.com/inward/record.uri?eid=2-s2.0-85030157072&doi=10.1007%2fs11295-017-1194-0&partnerID=40&md5=ae6a7f5b51f24463cdfafe4114d3c511
ER  - 

TY  - JOUR
TI  - Root Phenotyping of Two Soybean (Glycine max L.) Cultivars in a Vertisol of Central India
T2  - National Academy Science Letters
J2  - Natl. Acad. Sci. Lett.
VL  - 40
IS  - 5
SP  - 309
EP  - 313
PY  - 2017
DO  - 10.1007/s40009-017-0588-8
SN  - 0250541X (ISSN) 
AU  - Sinha, N.K.
AU  - Mohanty, M.
AU  - Somasundaram, J.
AU  - Hati, K.M.
AU  - Chaudhary, R.S.
AU  - Patra, A.K.
AD  - ICAR-Indian Institute of Soil Science, Bhopal, India
AB  - The root system architecture (RSA) is a highly plastic trait and in evitable for plant growth because of its role in water and nutrient acquisition. Soybean, an important economic leguminous crop of India, but its RSA is largely unknown. The RSA of two popular soybean cultivars grown in central India viz., JS-335 and JS-9560 was investigated to compare their root phenotype in a clay soil under laboratory condition. It has been observed that root length, root surface area and root volume of JS-9560 were significantly higher than that of JS-355; whereas root diameter of JS-9560 was significantly lower compared to JS-335. Further, in JS-9560, number of nodes, primary roots, secondary roots, length of primary roots and secondary roots were 17, 8, 20, 24 and 16% higher than JS-335. Primary and secondary root insertion angle was observed to be 33 and 11% narrower in JS-9560 than in JS-335. Based on the findings, JS-9560 showed superior RSA over JS-335 and thus, the cultivar may be consider for further physiological and molecular studies for its adaptability to moisture stress condition. © 2017, The National Academy of Sciences, India.
KW  - Drought tolerant traits
KW  - Root phenotypes
KW  - RSA
KW  - Soybean
PB  - Springer India
N1  - Export Date: 3 August 2018
M3  - Article
DB  - Scopus
LA  - English
N1  - Correspondence Address: Sinha, N.K.; ICAR-Indian Institute of Soil ScienceIndia; email: nishant.sinha76211@gmail.com
UR  - https://www.scopus.com/inward/record.uri?eid=2-s2.0-85032797470&doi=10.1007%2fs40009-017-0588-8&partnerID=40&md5=c3f79128543b9dd2cb6ce2dd04a0cfc7
ER  - 

TY  - JOUR
TI  - Genome-wide analysis of japonica rice performance under limited water and permanent flooding conditions
T2  - Frontiers in Plant Science
J2  - Front. Plant Sci.
VL  - 8
PY  - 2017
DO  - 10.3389/fpls.2017.01862
SN  - 1664462X (ISSN) 
AU  - Volante, A.
AU  - Desiderio, F.
AU  - Tondelli, A.
AU  - Perrini, R.
AU  - Orasen, G.
AU  - Biselli, C.
AU  - Riccardi, P.
AU  - Vattari, A.
AU  - Cavalluzzo, D.
AU  - Urso, S.
AU  - Hassen, M.B.
AU  - Fricano, A.
AU  - Piffanelli, P.
AU  - Cozzi, P.
AU  - Biscarini, F.
AU  - Sacchi, G.A.
AU  - Cattivelli, L.
AU  - Valè, G.
AD  - Research Centre for Cereal and Industrial Crops, Consiglio per la Ricerca in Agricoltura e l’Analisi dell’Economia Agraria, Vercelli, Italy
AD  - Research Centre for Genomics and Bioinformatics, Consiglio per la Ricerca in Agricoltura e l’Analisi dell’Economia Agraria, Fiorenzuola d’Arda, Italy
AD  - Department of Agricultural and Environmental Sciences - Production, Landscape, Agroenergy, Università degli Studi di Milano, Milan, Italy
AD  - Parco Tecnologico Padano, Lodi, Italy
AD  - Istituto di Biologia e Biotecnologia Agraria (CNR), Milan, Italy
AB  - A rice GWAS panel of 281 accessions of japonica rice was phenotypically characterized for 26 traits related to phenology, plant and seed morphology, physiology and yield for 2 years in field conditions under permanent flooding (PF) and limited water (LW). A genome-wide analysis uncovered a total of 160 significant marker-trait associations (MTAs), of which 32 were LW-specific, 59 were PF-specific, and 69 were in common between the two water management systems. LW-specific associations were identified for several agronomic traits including days to maturation, days from flowering to maturation, leaf traits, plant height, panicle and seed traits, hundred grain weight, yield and tillering. Significant MTAs were detected across all the 12 rice chromosomes, while clusters of effects influencing different traits under LW or in both watering conditions were, respectively, observed on chromosomes 4, 8, and 12 and on chromosomes 1, 3, 4, 5, and 8. The analysis of genes annotated in the Nipponbare reference sequence and included in the regions associated to traits related to plant morphology, grain yield, and physiological parameters allowed the identification of genes that were demonstrated to affect the respective traits. Among these, three (OsOFP2, Dlf1, OsMADS56) and seven (SUI1, Sd1, OsCOL4, Nal1, OsphyB, GW5, Ehd1) candidate genes were, respectively, identified to co-localize with LW-specific associations and associations in common between the two water treatments. For several LW-specific MTAs, or in common among the two treatments, positional co-localizations with previously identified QTLs for rice adaptation to water shortages were observed, a result that further supports the role of the loci identified in this work in conferring adaptation to LW. The most robust associations identified here could represent suitable targets for genomic selection approaches to improve yield-related traits under LW. © 2017 Volante, Desiderio, Tondelli, Perrini, Orasen, Biselli, Riccardi, Vattari, Cavalluzzo, Urso, Ben Hassen, Fricano, Piffanelli, Cozzi, Biscarini, Sacchi, Cattivelli and Valè.
KW  - Genome-wide association study (GWAS)
KW  - Limited water condition
KW  - Phenotyping
KW  - QTL
KW  - Rice
KW  - Tolerance
PB  - Frontiers Media S.A.
N1  - Cited By :2
N1  - Export Date: 3 August 2018
M3  - Article
DB  - Scopus
C7  - 1862
LA  - English
N1  - Correspondence Address: Valè, G.; Research Centre for Cereal and Industrial Crops, Consiglio per la Ricerca in Agricoltura e l’Analisi dell’Economia AgrariaItaly; email: giampiero.vale@crea.gov.it
UR  - https://www.scopus.com/inward/record.uri?eid=2-s2.0-85034104830&doi=10.3389%2ffpls.2017.01862&partnerID=40&md5=29e54c6e1d086c9b6671483571172770
ER  - 

TY  - JOUR
TI  - The genetic basis of plant architecture in 10 maize recombinant inbred line populations
T2  - Plant Physiology
J2  - Plant Physiol.
VL  - 175
IS  - 2
SP  - 858
EP  - 873
PY  - 2017
DO  - 10.1104/pp.17.00709
SN  - 00320889 (ISSN) 
AU  - Pan, Q.
AU  - Xu, Y.
AU  - Li, K.
AU  - Peng, Y.
AU  - Zhan, W.
AU  - Li, W.
AU  - Li, L.
AU  - Yan, J.
AD  - National Key Laboratory of Crop Genetic Improvement, Huazhong Agricultural University, Wuhan, China
AB  - Plant architecture is a key factor affecting planting density and grain yield in maize (Zea mays). However, the genetic mechanisms underlying plant architecture in diverse genetic backgrounds have not been fully addressed. Here, we performed a large-scale phenotyping of 10 plant architecture-related traits and dissected the genetic loci controlling these traits in 10 recombinant inbred line populations derived from 14 diverse genetic backgrounds. Nearly 800 quantitative trait loci (QTLs) with major and minor effects were identified as contributing to the phenotypic variation of plant architecture-related traits. Ninety-two percent of these QTLs were detected in only one population, confirming the diverse genetic backgrounds of the mapping populations and the prevalence of rare alleles in maize. The numbers and effects of QTLs are positively associated with the phenotypic variation in the population, which, in turn, correlates positively with parental phenotypic and genetic variations. A large proportion (38.5%) of QTLs was associated with at least two traits, suggestive of the frequent occurrence of pleiotropic loci or closely linked loci. Key developmental genes, which previously were shown to affect plant architecture in mutant studies, were found to colocalize with many QTLs. Five QTLs were further validated using the segregating populations developed from residual heterozygous lines present in the recombinant inbred line populations. Additionally, one new plant height QTL, qPH3, has been fine-mapped to a 600-kb genomic region where three candidate genes are located. These results provide insights into the genetic mechanisms controlling plant architecture and will benefit the selection of ideal plant architecture in maize breeding. © 2017 American Society of Plant Biologists. All Rights Reserved.
KW  - anatomy and histology
KW  - chromosomal mapping
KW  - epistasis
KW  - genetics
KW  - inbreeding
KW  - maize
KW  - phenotype
KW  - plant genome
KW  - pleiotropy
KW  - quantitative trait locus
KW  - Chromosome Mapping
KW  - Epistasis, Genetic
KW  - Genetic Pleiotropy
KW  - Genome, Plant
KW  - Inbreeding
KW  - Phenotype
KW  - Quantitative Trait Loci
KW  - Zea mays
PB  - American Society of Plant Biologists
N1  - Cited By :2
N1  - Export Date: 3 August 2018
M3  - Article
DB  - Scopus
N1  - CODEN: PLPHA
C2  - 28838954
LA  - English
N1  - Correspondence Address: Li, L.; National Key Laboratory of Crop Genetic Improvement, Huazhong Agricultural UniversityChina; email: hzaulilin@mail.hzau.edu.cn
UR  - https://www.scopus.com/inward/record.uri?eid=2-s2.0-85030855276&doi=10.1104%2fpp.17.00709&partnerID=40&md5=02f8a1003dbcdcec56ac1dcfc98b987d
ER  - 

TY  - JOUR
TI  - Recruitment of a Lineage-Specific Virulence Regulatory Pathway Promotes Intracellular Infection by a Plant Pathogen Experimentally Evolved into a Legume Symbiont
T2  - Molecular Biology and Evolution
J2  - Mol. Biol. Evol.
VL  - 34
IS  - 10
SP  - 2503
EP  - 2521
PY  - 2017
DO  - 10.1093/molbev/msx165
SN  - 07374038 (ISSN) 
AU  - Capela, D.
AU  - Marchetti, M.
AU  - Clérissi, C.
AU  - Perrier, A.
AU  - Guetta, D.
AU  - Gris, C.
AU  - Valls, M.
AU  - Jauneau, A.
AU  - Cruveiller, S.
AU  - Rocha, E.P.C.
AU  - Masson-Boivin, C.
AD  - LIPM, Université de Toulouse, INRA, CNRS, Castanet-Tolosan, France
AD  - Microbial Evolutionary Genomics, Institut Pasteur, Paris, France
AD  - CNRS, UMR, Paris, France
AD  - Department of Genetics, University of Barcelona, Centre for Research in Agricultural Genomics, Edifici CRAG, Campus UAB, Bellaterra, Spain
AD  - Fédération de Recherches Agrobiosciences, Plateforme d'Imagerie, TRI, CNRS, UPS, Castanet-Tolosan, France
AD  - CNRS, UMR, Commissariat à l'Energie Atomique, Evry, France
AB  - Ecological transitions between different lifestyles, such as pathogenicity, mutualism and saprophytism, have been very frequent in the course of microbial evolution, and often driven by horizontal gene transfer. Yet, how genomes achieve the ecological transition initiated by the transfer of complex biological traits remains poorly known. Here, we used experimental evolution, genomics, transcriptomics and high-resolution phenotyping to analyze the evolution of the plant pathogen Ralstonia solanacearum into legume symbionts, following the transfer of a natural plasmid encoding the essential mutualistic genes. We show that a regulatory pathway of the recipient R. solanacearum genome involved in extracellular infection of natural hosts was reused to improve intracellular symbiosis with the Mimosa pudica legume. Optimization of intracellular infection capacity was gained through mutations affecting two components of a new regulatory pathway, the transcriptional regulator efpR and a region upstream from the RSc0965-0967 genes of unknown functions. Adaptive mutations caused the downregulation of efpR and the over-expression of a downstream regulatory module, the three unknown genes RSc3146-3148, two of which encoding proteins likely associated to the membrane. This over-expression led to important metabolic and transcriptomic changes and a drastic qualitative and quantitative improvement of nodule intracellular infection. In addition, these adaptive mutations decreased the virulence of the original pathogen. The complete efpR/RSc3146-3148 pathway could only be identified in the genomes of the pathogenic R. solanacearum species complex. Our findings illustrate how the rewiring of a genetic network regulating virulence allows a radically different type of symbiotic interaction and contributes to ecological transitions and trade-offs. © 2017 The Author.
KW  - adaptive evolution
KW  - experimental evolution
KW  - horizontal gene transfer
KW  - pathogenicity
KW  - rhizobium
KW  - symbiosis
KW  - Article
KW  - bacterial growth
KW  - bacterial strain
KW  - bacterial virulence
KW  - catabolism
KW  - controlled study
KW  - endocytobiosis
KW  - gene mutation
KW  - genomics
KW  - Mimosa pudica
KW  - nonhuman
KW  - phenotype
KW  - plant defense
KW  - plant disease
KW  - point mutation
KW  - protein DNA interaction
KW  - Ralstonia solanacearum
KW  - transcriptomics
KW  - xenobiotic metabolism
KW  - bacterial gene
KW  - bacterial genome
KW  - directed molecular evolution
KW  - Fabaceae
KW  - gene regulatory network
KW  - genetics
KW  - horizontal gene transfer
KW  - Mimosa
KW  - mutation
KW  - pathogenicity
KW  - plasmid
KW  - Ralstonia solanacearum
KW  - symbiosis
KW  - virulence
KW  - Directed Molecular Evolution
KW  - Fabaceae
KW  - Gene Regulatory Networks
KW  - Gene Transfer, Horizontal
KW  - Genes, Bacterial
KW  - Genome, Bacterial
KW  - Mimosa
KW  - Mutation
KW  - Plasmids
KW  - Ralstonia solanacearum
KW  - Symbiosis
KW  - Virulence
PB  - Oxford University Press
N1  - Cited By :8
N1  - Export Date: 3 August 2018
M3  - Article
DB  - Scopus
N1  - CODEN: MBEVE
C2  - 28535261
LA  - English
N1  - Correspondence Address: Masson-Boivin, C.; LIPM, Université de Toulouse, INRA, CNRSFrance; email: delphine.capela@inra.fr
UR  - https://www.scopus.com/inward/record.uri?eid=2-s2.0-85028704294&doi=10.1093%2fmolbev%2fmsx165&partnerID=40&md5=991403e2f02730d1abcded506a76a6d3
ER  - 

TY  - JOUR
TI  - Resistance to tomato leaf curl New Delhi virus in melon is controlled by a major QTL located in chromosome 11
T2  - Plant Cell Reports
J2  - Plant Cell Rep.
VL  - 36
IS  - 10
SP  - 1571
EP  - 1584
PY  - 2017
DO  - 10.1007/s00299-017-2175-3
SN  - 07217714 (ISSN) 
AU  - Sáez, C.
AU  - Esteras, C.
AU  - Martínez, C.
AU  - Ferriol, M.
AU  - Dhillon, N.P.S.
AU  - López, C.
AU  - Picó, B.
AD  - Institute for the Conservation and Breeding of Agricultural Biodiversity (COMAV-UPV), Universitat Politècnica de València, Camino de Vera s/n, Valencia, Spain
AD  - Instituto Agroforestal Mediterráneo (IAM), Universitat Politècnica de València, Camino de Vera s/n, Valencia, Spain
AD  - World Vegetable Center East and Southeast Asia/Oceania, Kasetsart University, Kamphaeng Saen, Nakhon Pathom, Thailand
AB  - Key message: Identification of three genomic regions and underlying candidate genes controlling the high level of resistance to ToLCNDV derived from a wild melon. SNP markers appropriated for MAS management of resistance. Abstract: Tomato leaf curl New Delhi virus (ToLCNDV) is a bipartite begomovirus that severely affects melon crop (Cucumis melo) in the main production areas of Spain since 2012. In this work, we evaluated the degree of resistance of four accessions (two belonging to the subsp. agrestis var. momordica and two to the wild agrestis group) and their corresponding hybrids with a susceptible commercial melon belonging to the subsp. melo (Piel de Sapo, PS). The analysis using quantitative PCR (qPCR) allowed us to select one wild agrestis genotype (WM-7) with a high level of resistance and use it to construct segregating populations (F2 and backcrosses). These populations were phenotyped for symptom severity and virus content using qPCR, and genotyped with different sets of SNP markers. Phenotyping and genotyping results in the F2 and BC1s populations derived from the WM-7 × PS cross were used for QTL analysis. Three genomic regions controlling resistance to ToLCNDV were found, one major locus in chromosome 11 and two additional regions in chromosomes 12 and 2. The highest level of resistance (no or mild symptoms and very low viral titer) was obtained with the homozygous WM-7WM-7 genotype at the major QTL in chromosome 11, even with PSPS genotypes at the other two loci. The resistance derived from WM-7 is useful to develop new melon cultivars and the linked SNPs selected in this paper will be highly useful in marker-assisted breeding for ToLCNDV resistance in melon. © 2017, Springer-Verlag GmbH Germany.
KW  - Breeding
KW  - Cucumis melo
KW  - Genetic control
KW  - Linked SNPs
KW  - Resistance
KW  - ToLCNDV
KW  - Begomovirus
KW  - chromosomal mapping
KW  - classification
KW  - disease resistance
KW  - genetic cross
KW  - genetic marker
KW  - genetics
KW  - genotype
KW  - muskmelon
KW  - phenotype
KW  - physiology
KW  - plant breeding
KW  - plant chromosome
KW  - plant disease
KW  - plant gene
KW  - procedures
KW  - quantitative trait locus
KW  - single nucleotide polymorphism
KW  - species difference
KW  - virology
KW  - Begomovirus
KW  - Chromosome Mapping
KW  - Chromosomes, Plant
KW  - Crosses, Genetic
KW  - Cucumis melo
KW  - Disease Resistance
KW  - Genes, Plant
KW  - Genetic Markers
KW  - Genotype
KW  - Phenotype
KW  - Plant Breeding
KW  - Plant Diseases
KW  - Polymorphism, Single Nucleotide
KW  - Quantitative Trait Loci
KW  - Species Specificity
PB  - Springer Verlag
N1  - Cited By :1
N1  - Export Date: 3 August 2018
M3  - Article
DB  - Scopus
N1  - CODEN: PCRPD
C2  - 28710536
LA  - English
N1  - Correspondence Address: Picó, B.; Institute for the Conservation and Breeding of Agricultural Biodiversity (COMAV-UPV), Universitat Politècnica de València, Camino de Vera s/n, Spain; email: mpicosi@btc.upv.es
UR  - https://www.scopus.com/inward/record.uri?eid=2-s2.0-85023756534&doi=10.1007%2fs00299-017-2175-3&partnerID=40&md5=cd9b199313450037f5583eb30551dc95
ER  - 

TY  - JOUR
TI  - Fine mapping of Pi57(t) conferring broad spectrum resistance against Magnaporthe oryzae in introgression line IL-E1454 derived from Oryza longistaminata
T2  - PLoS ONE
J2  - PLoS ONE
VL  - 12
IS  - 10
PY  - 2017
DO  - 10.1371/journal.pone.0186201
SN  - 19326203 (ISSN) 
AU  - Dong, L.
AU  - Liu, S.
AU  - Xu, P.
AU  - Deng, W.
AU  - Li, X.
AU  - Tharreau, D.
AU  - Li, J.
AU  - Zhou, J.
AU  - Wang, Q.
AU  - Tao, D.
AU  - Yang, Q.
AD  - Agricultural Environment and Resources Institute, Yunnan Academy of Agricultural Sciences, Kunming, Yunnan, China
AD  - Food Crops Institute, Yunnan Academy of Agricultural Sciences, Kunming, Yunnan, China
AD  - Key Laboratory of Tropical Plant Resources and Sustainable Use, Xishuangbanna Tropical Botanical Garden, Kunming, Yunnan, China
AD  - Centre de Coopération Internationale en Recherche Agronomique pour le Développement, UMR BGPI, Montpellier, France
AB  - Wild species of the genus Oryza are excellent gene pools for improvement of agronomic traits of Asian cultivated rice. The blast resistance gene Pi57(t) in the introgression line IL-E1454 derived from Oryza longistaminata was previously mapped on rice chromosome 12. Inoculation with 322 Magnaporthe oryzae isolates collected from 6 countries indicated that Pi57(t) conferred broad spectrum resistance against M. oryzae. Two mapping populations consisting of 29070 and 10375 F2 plants derived from the crosses of resistant donor IL-E1454 with susceptible parents RD23 and Lijiangxintuanheigu respectively, were used for fine mapping of Pi57(t) locus. Based on genotyping and phenotyping results of recombinants screened from the two crosses, Pi57(t) was finally mapped to a 51.7-kb region flanked by two molecular markers (STS57-320 and STS57-372) on the short arm and close to the centromere of chromosome 12. Six candidate resistance genes were predicted in the target region according to the reference sequence of Nipponbare. These results could facilitate both marker-assisted selection for disease-resistant breeding and gene cloning. © 2017 Dong et al. This is an open access article distributed under the terms of the Creative Commons Attribution License, which permits unrestricted use, distribution, and reproduction in any medium, provided the original author and source are credited.
KW  - Article
KW  - centromere
KW  - chromosome 12
KW  - chromosome arm
KW  - computer model
KW  - controlled study
KW  - fungus isolation
KW  - gene amplification
KW  - gene locus
KW  - gene mapping
KW  - genotype
KW  - infection resistance
KW  - introgression
KW  - Magnaporthe oryzae
KW  - nonhuman
KW  - Oryza
KW  - Oryza longistaminata
KW  - phenotype
KW  - Pi57t gene
KW  - plant gene
KW  - prediction
KW  - rice blast
KW  - chromosomal mapping
KW  - cross breeding
KW  - disease resistance
KW  - genetic marker
KW  - genetics
KW  - growth, development and aging
KW  - Magnaporthe
KW  - microbiology
KW  - Oryza
KW  - pathogenicity
KW  - plant breeding
KW  - plant disease
KW  - plant genome
KW  - procedures
KW  - genetic marker
KW  - Chromosome Mapping
KW  - Crosses, Genetic
KW  - Disease Resistance
KW  - Genetic Loci
KW  - Genetic Markers
KW  - Genome, Plant
KW  - Genotype
KW  - Magnaporthe
KW  - Oryza
KW  - Phenotype
KW  - Plant Breeding
KW  - Plant Diseases
PB  - Public Library of Science
N1  - Cited By :2
N1  - Export Date: 3 August 2018
M3  - Article
DB  - Scopus
C7  - e0186201
N1  - CODEN: POLNC
C2  - 29016662
LA  - English
N1  - Correspondence Address: Tao, D.; Food Crops Institute, Yunnan Academy of Agricultural SciencesChina; email: taody12@aliyun.com
UR  - https://www.scopus.com/inward/record.uri?eid=2-s2.0-85031025133&doi=10.1371%2fjournal.pone.0186201&partnerID=40&md5=f9d133915142ca569946e0f5f36f1e49
ER  - 

TY  - JOUR
TI  - Methylation of protein phosphatase 2A—Influence of regulators and environmental stress factors
T2  - Plant Cell and Environment
J2  - Plant Cell Environ.
VL  - 40
IS  - 10
SP  - 2347
EP  - 2358
PY  - 2017
DO  - 10.1111/pce.13038
SN  - 01407791 (ISSN) 
AU  - Creighton, M.T.
AU  - Kolton, A.
AU  - Kataya, A.R.A.
AU  - Maple-Grødem, J.
AU  - Averkina, I.O.
AU  - Heidari, B.
AU  - Lillo, C.
AD  - Centre for Organelle Research, Faculty of Science and Technology, University of Stavanger, Stavanger, Norway
AD  - Faculty of Biotechnology and Horticulture, University of Agriculture in Krakow, Kraków, Poland
AB  - Protein phosphatase 2A catalytic subunit (PP2A-C) has a terminal leucine subjected to methylation, a regulatory mechanism conserved from yeast to mammals and plants. Two enzymes, LCMT1 and PME1, methylate and demethylate PP2A-C, respectively. The physiological importance of these posttranslational modifications is still enigmatic. We investigated these processes in Arabidopsis thaliana by mutant phenotyping, by global expression analysis, and by monitoring methylation status of PP2A-C under different environmental conditions. The lcmt1 mutant, possessing essentially only unmethylated PP2A-C, had less dense rosettes, and earlier flowering than wild type (WT). The pme1 mutant, with 30% reduction in unmethylated PP2A-C, was phenotypically comparable with WT. Approximately 200 overlapping genes were twofold upregulated, and 200 overlapping genes were twofold downregulated in both lcmt1 and pme1 relative to WT. Differences between the 2 mutants were also striking; 97 genes were twofold upregulated in pme1 compared with lcmt1, indicating that PME1 acts as a negative regulator for these genes. Analysis of enriched GO terms revealed categories of both abiotic and biotic stress genes. Furthermore, methylation status of PP2A-C was influenced by environmental stress, especially by hypoxia and salt stress, which led to increased levels of unmethylated PP2A-C, and highlights the importance of PP2A-C methylation/demethylation in environmental responses. © 2017 John Wiley & Sons Ltd
KW  - flowering time
KW  - hypoxia
KW  - LCMT
KW  - methylation
KW  - PME
KW  - PP2A
KW  - PTPA
KW  - RNA-seq
KW  - salt stress
KW  - amino acid
KW  - anoxic conditions
KW  - dicotyledon
KW  - environmental factor
KW  - environmental stress
KW  - enzyme activity
KW  - flowering
KW  - gene
KW  - gene expression
KW  - methylation
KW  - molecular analysis
KW  - mutation
KW  - phosphatase
KW  - protein
KW  - RNA
KW  - salinity
KW  - Arabidopsis thaliana
KW  - Mammalia
KW  - Arabidopsis protein
KW  - phosphoprotein phosphatase 2
KW  - sodium chloride
KW  - transcription factor
KW  - Arabidopsis
KW  - drug effect
KW  - environment
KW  - enzyme active site
KW  - enzymology
KW  - flower
KW  - gene expression regulation
KW  - gene ontology
KW  - genetics
KW  - metabolism
KW  - methylation
KW  - phenotype
KW  - physiological stress
KW  - physiology
KW  - plant gene
KW  - plant root
KW  - seedling
KW  - sequence analysis
KW  - Arabidopsis
KW  - Arabidopsis Proteins
KW  - Catalytic Domain
KW  - Environment
KW  - Flowers
KW  - Gene Expression Regulation, Plant
KW  - Gene Ontology
KW  - Genes, Plant
KW  - Methylation
KW  - Phenotype
KW  - Plant Roots
KW  - Protein Phosphatase 2
KW  - Seedlings
KW  - Sequence Analysis, RNA
KW  - Sodium Chloride
KW  - Stress, Physiological
KW  - Transcription Factors
PB  - Blackwell Publishing Ltd
N1  - Export Date: 3 August 2018
M3  - Article
DB  - Scopus
N1  - CODEN: PLCED
C2  - 28741704
LA  - English
N1  - Correspondence Address: Creighton, M.T.; Centre for Organelle Research, Faculty of Science and Technology, University of StavangerNorway; email: cathrine.lillo@uis.no
UR  - https://www.scopus.com/inward/record.uri?eid=2-s2.0-85029445295&doi=10.1111%2fpce.13038&partnerID=40&md5=61e61f1825881594b0e5c83388e500d2
ER  - 

TY  - JOUR
TI  - Mapping QTLs for drought tolerance in a SEA 5 x AND 277 common bean cross with SSRs and SNP markers
T2  - Genetics and Molecular Biology
J2  - Genet. Mol. Biol.
VL  - 40
IS  - 4
SP  - 813
EP  - 823
PY  - 2017
DO  - 10.1590/1678-4685-gmb-2016-0222
SN  - 14154757 (ISSN) 
AU  - Briñez, B.
AU  - Perseguini, J.M.K.C.
AU  - Rosa, J.S.
AU  - Bassi, D.
AU  - Gonçalves, J.G.R.
AU  - Almeida, C.
AU  - Paulino, J.F.C.
AU  - Blair, M.W.
AU  - Chioratto, A.F.
AU  - Carbonell, S.A.M.
AU  - Valdisser, P.A.M.R.
AU  - Vianello, R.P.
AU  - Benchimol-Reis, L.L.
AD  - Centro de Recursos Genéticos Vegetais, Instituto Agronômico (IAC), Campinas, SP, Brazil
AD  - Ciências Biológicas, Universidade Tecnológica Federal do Paraná (UTFPR), Dois Vizinhos, PR, Brazil
AD  - Centro de Grãos e Fibras, Instituto Agronômico (IAC), Campinas, SP, Brazil
AD  - Departamento de Agronomia, Universidade Estadual de Maringá (UEM), Maringá, PR, Brazil
AD  - Department of Agriculture and Natural Sciences, Tennessee State University, Nashville, TN, United States
AD  - Centro Nacional de Pesquisas Arroz e Feijão, Goiânia, GO, Brazil
AB  - The common bean is characterized by high sensitivity to drought and low productivity. Breeding for drought resistance in this species involves genes of different genetic groups. In this work, we used a SEA 5 x AND 277 cross to map quantitative trait loci associated with drought tolerance in order to assess the factors that determine the magnitude of drought response in common beans. A total of 438 polymorphic markers were used to genotype the F8 mapping population. Phenotyping was done in two greenhouses, one used to simulate drought and the other to simulate irrigated conditions. Fourteen traits associated with drought tolerance were measured to identify the quantitative trait loci (QTLs). The map was constructed with 331 markers that covered all 11 chromosomes and had a total length of 1515 cM. Twenty-two QTLs were discovered for chlorophyll, leaf and stem fresh biomass, leaf biomass dry weight, leaf temperature, number of pods per plant, number of seeds per plant, seed weight, days to flowering, dry pod weight and total yield under well-watered and drought (stress) conditions. All the QTLs detected under drought conditions showed positive effects of the SEA 5 allele. This study provides a better understanding of the genetic inheritance of drought tolerance in common bean. © 2017, Sociedade Brasileira de Genética. Printed in Brazil.
KW  - Abiotic stress
KW  - Interpopulation gene-pool
KW  - Molecular markers
KW  - QTL mapping
KW  - Water deficit
KW  - chlorophyll
KW  - allele
KW  - Article
KW  - biomass
KW  - controlled study
KW  - drought tolerance
KW  - dry weight
KW  - flowering
KW  - genetic association
KW  - genetic trait
KW  - genotype
KW  - heritability
KW  - leaf temperature
KW  - nonhuman
KW  - Phaseolus vulgaris
KW  - phenotype
KW  - plant chromosome
KW  - plant leaf
KW  - plant seed
KW  - plant stem
KW  - plant yield
KW  - pod
KW  - quantitative trait locus mapping
KW  - seed weight
KW  - simple sequence repeat
KW  - simulation
KW  - single nucleotide polymorphism
KW  - temperature
PB  - Brazilian Journal of Genetics
N1  - Export Date: 3 August 2018
M3  - Article
DB  - Scopus
N1  - CODEN: GMBIF
LA  - English
N1  - Correspondence Address: Perseguini, J.M.K.C.; Ciências Biológicas, Universidade Tecnológica Federal do Paraná (UTFPR)Brazil; email: julianam@utfpr.edu.br
UR  - https://www.scopus.com/inward/record.uri?eid=2-s2.0-85035771169&doi=10.1590%2f1678-4685-gmb-2016-0222&partnerID=40&md5=571baf04aca4937818b0b194889dd8d6
ER  - 

TY  - JOUR
TI  - Genomic prediction of starch content and chipping quality in tetraploid potato using genotyping-by-sequencing
T2  - Theoretical and Applied Genetics
J2  - Theor. Appl. Genet.
VL  - 130
IS  - 10
SP  - 2091
EP  - 2108
PY  - 2017
DO  - 10.1007/s00122-017-2944-y
SN  - 00405752 (ISSN) 
AU  - Sverrisdóttir, E.
AU  - Byrne, S.
AU  - Sundmark, E.H.R.
AU  - Johnsen, H.Ø.
AU  - Kirk, H.G.
AU  - Asp, T.
AU  - Janss, L.
AU  - Nielsen, K.L.
AD  - Department of Chemistry and Bioscience, Aalborg University, Fredrik Bajers Vej 7H, Aalborg, Denmark
AD  - Department of Molecular Biology and Genetics, Aarhus University, Forsøgsvej 1, Slagelse, Denmark
AD  - LKF Vandel, Grindstedvej 55, Vandel, Denmark
AD  - Department of Molecular Biology and Genetics, Aarhus University, Blichers Allé 20, Tjele, Denmark
AD  - Crop Science Department, Teagasc, Oak Park, Carlow, Ireland
AB  - Key message: Genomic prediction models for starch content and chipping quality show promising results, suggesting that genomic selection is a feasible breeding strategy in tetraploid potato. Abstract: Genomic selection uses genome-wide molecular markers to predict performance of individuals and allows selections in the absence of direct phenotyping. It is regarded as a useful tool to accelerate genetic gain in breeding programs, and is becoming increasingly viable for crops as genotyping costs continue to fall. In this study, we have generated genomic prediction models for starch content and chipping quality in tetraploid potato to facilitate varietal development. Chipping quality was evaluated as the colour of a potato chip after frying following cold induced sweetening. We used genotyping-by-sequencing to genotype 762 offspring, derived from a population generated from biparental crosses of 18 tetraploid parents. Additionally, 74 breeding clones were genotyped, representing a test panel for model validation. We generated genomic prediction models from 171,859 single-nucleotide polymorphisms to calculate genomic estimated breeding values. Cross-validated prediction correlations of 0.56 and 0.73 were obtained within the training population for starch content and chipping quality, respectively, while correlations were lower when predicting performance in the test panel, at 0.30–0.31 and 0.42–0.43, respectively. Predictions in the test panel were slightly improved when including representatives from the test panel in the training population but worsened when preceded by marker selection. Our results suggest that genomic prediction is feasible, however, the extremely high allelic diversity of tetraploid potato necessitates large training populations to efficiently capture the genetic diversity of elite potato germplasm and enable accurate prediction across the entire spectrum of elite potatoes. Nonetheless, our results demonstrate that GS is a promising breeding strategy for tetraploid potato. © 2017, The Author(s).
KW  - Genes
KW  - Starch
KW  - Accurate prediction
KW  - Allelic diversity
KW  - Breeding program
KW  - Genetic diversity
KW  - Genomic predictions
KW  - Model validation
KW  - Molecular marker
KW  - Single nucleotide polymorphisms
KW  - Forecasting
KW  - starch
KW  - biological model
KW  - chemistry
KW  - genetics
KW  - genotype
KW  - plant breeding
KW  - plant tuber
KW  - potato
KW  - single nucleotide polymorphism
KW  - statistical model
KW  - tetraploidy
KW  - Genotype
KW  - Linear Models
KW  - Models, Genetic
KW  - Plant Breeding
KW  - Plant Tubers
KW  - Polymorphism, Single Nucleotide
KW  - Solanum tuberosum
KW  - Starch
KW  - Tetraploidy
PB  - Springer Verlag
N1  - Cited By :6
N1  - Export Date: 3 August 2018
M3  - Article
DB  - Scopus
N1  - CODEN: THAGA
C2  - 28707250
LA  - English
N1  - Correspondence Address: Sverrisdóttir, E.; Department of Chemistry and Bioscience, Aalborg University, Fredrik Bajers Vej 7H, Denmark; email: esv@bio.aau.dk
UR  - https://www.scopus.com/inward/record.uri?eid=2-s2.0-85023765390&doi=10.1007%2fs00122-017-2944-y&partnerID=40&md5=2b57948f8bad504cefbb6fb99179ca0a
ER  - 

TY  - JOUR
TI  - Cell wall modifications of two Arabidopsis thaliana ecotypes, Col and Sha, in response to sub-optimal growth conditions: An integrative study
T2  - Plant Science
J2  - Plant Sci.
VL  - 263
SP  - 183
EP  - 193
PY  - 2017
DO  - 10.1016/j.plantsci.2017.07.015
SN  - 01689452 (ISSN) 
AU  - Duruflé, H.
AU  - Hervé, V.
AU  - Ranocha, P.
AU  - Balliau, T.
AU  - Zivy, M.
AU  - Chourré, J.
AU  - San Clemente, H.
AU  - Burlat, V.
AU  - Albenne, C.
AU  - Déjean, S.
AU  - Jamet, E.
AU  - Dunand, C.
AD  - Laboratoire de Recherche en Sciences Végétales, Université de Toulouse, CNRS, UPS, 24 chemin de Borde Rouge, Auzeville, BP42617, Castanet-Tolosan, France
AD  - CNRS, PAPPSO, UMR 0320/UMR 8120 Génétique Végétale, Gif sur Yvette, France
AD  - INRA, PAPPSO, UMR 0320/UMR 8120 Génétique Végétale, Gif sur Yvette, France
AD  - Institut de Mathématique de Toulouse, Université de Toulouse, CNRS, UPS, Toulouse, France
AB  - With the global temperature change, plant adaptations are predicted, but little is known about the molecular mechanisms underlying them. Arabidopsis thaliana is a model plant adapted to various environmental conditions, in particular able to develop along an altitudinal gradient. Two ecotypes, Columbia (Col) growing at low altitude, and Shahdara (Sha) growing at 3400 m, have been studied at optimal and sub-optimal growth temperature (22 °C vs 15 °C). Macro- and micro-phenotyping, cell wall monosaccharides analyses, cell wall proteomics, and transcriptomics have been performed in order to accomplish an integrative analysis. The analysis has been focused on cell walls (CWs) which are assumed to play roles in response to environmental changes. At 15 °C, both ecotypes presented characteristic morphological traits of low temperature growth acclimation such as reduced rosette diameter, increased number of leaves, modifications of their CW composition and cuticle reinforcement. Altogether, the integrative analysis has allowed identifying several candidate genes/proteins possibly involved in the cell wall modifications observed during the temperature acclimation response. © 2017 Elsevier B.V.
KW  - Arabidopsis thaliana
KW  - Cell wall
KW  - Cell wall polysaccharide
KW  - Gene toolbox
KW  - Integrative analysis
KW  - Proteomics
KW  - RNA seq
KW  - Temperature acclimation
KW  - polysaccharide
KW  - acclimatization
KW  - Arabidopsis
KW  - cell wall
KW  - chemistry
KW  - ecotype
KW  - genetics
KW  - growth, development and aging
KW  - metabolism
KW  - phenotype
KW  - physiology
KW  - plant leaf
KW  - proteomics
KW  - sequence analysis
KW  - Acclimatization
KW  - Arabidopsis
KW  - Cell Wall
KW  - Ecotype
KW  - Phenotype
KW  - Plant Leaves
KW  - Polysaccharides
KW  - Proteomics
KW  - Sequence Analysis, RNA
PB  - Elsevier Ireland Ltd
N1  - Export Date: 3 August 2018
M3  - Article
DB  - Scopus
N1  - CODEN: PLSCE
C2  - 28818374
LA  - English
N1  - Correspondence Address: Jamet, E.; Laboratoire de Recherche en Sciences Végétales, Université de Toulouse, CNRS, UPS, 24 chemin de Borde Rouge, Auzeville, BP42617, France; email: jamet@lrsv.ups-tlse.fr
UR  - https://www.scopus.com/inward/record.uri?eid=2-s2.0-85026418043&doi=10.1016%2fj.plantsci.2017.07.015&partnerID=40&md5=895c3dfa39ddd94b74c8cd9f6655428a
ER  - 

TY  - JOUR
TI  - Linking rhizosphere microbiome composition of wild and domesticated Phaseolus vulgaris to genotypic and root phenotypic traits
T2  - ISME Journal
J2  - ISME J.
VL  - 11
IS  - 10
SP  - 2244
EP  - 2257
PY  - 2017
DO  - 10.1038/ismej.2017.85
SN  - 17517362 (ISSN) 
AU  - Pérez-Jaramillo, J.E.
AU  - Carrión, V.J.
AU  - Bosse, M.
AU  - Ferrão, L.F.V.
AU  - De Hollander, M.
AU  - Garcia, A.A.F.
AU  - Ramírez, C.A.
AU  - Mendes, R.
AU  - Raaijmakers, J.M.
AD  - Department of Microbial Ecology, Netherlands Institute of Ecology (NIOO-KNAW), PO Box 50, PB Wageningen, Netherlands
AD  - Institute of Biology, Leiden University, Leiden, Netherlands
AD  - Department of Animal Ecology, Netherlands Institute of Ecology (NIOO-KNAW), Wageningen, Netherlands
AD  - Department of Genetics, Escola Superior de Agricultura Luiz de Queiroz (ESALQ), Universidade de São Paulo (USP), Piracicaba, São Paulo, Brazil
AD  - Institute of Biology, University of Antioquia, Medellín, Colombia
AD  - Laboratory of Environmental Microbiology, Brazilian Agricultural Research Corporation, Embrapa Environment, Jaguariúna, Brazil
AD  - Animal Breeding and Genomics Centre, Wageningen University, P.O. box 338, AH Wageningen, Netherlands
AB  - Plant domestication was a pivotal accomplishment in human history, but also led to a reduction in genetic diversity of crop species compared to their wild ancestors. How this reduced genetic diversity affected plant-microbe interactions belowground is largely unknown. Here, we investigated the genetic relatedness, root phenotypic traits and rhizobacterial community composition of modern and wild accessions of common bean (Phaseolus vulgaris) grown in agricultural soil from the highlands of Colombia, one of the centers of common bean diversification. Diversity Array Technology-based genotyping and phenotyping of local common bean accessions showed significant genetic and root architectural differences between wild and modern accessions, with a higher specific root length for the wild accessions. Canonical Correspondence Analysis indicated that the divergence in rhizobacterial community composition between wild and modern bean accessions is associated with differences in specific root length. Along the bean genotypic trajectory, going from wild to modern, we observed a gradual decrease in relative abundance of Bacteroidetes, mainly Chitinophagaceae and Cytophagaceae, and an increase in relative abundance of Actinobacteria and Proteobacteria, in particular Nocardioidaceae and Rhizobiaceae, respectively. Collectively, these results establish a link between common bean domestication, specific root morphological traits and rhizobacterial community assembly. © 2017 International Society for Microbial Ecology All rights reserved.
KW  - agricultural soil
KW  - community composition
KW  - divergence
KW  - genotype
KW  - legume
KW  - microbial community
KW  - phenotype
KW  - relative abundance
KW  - rhizobacterium
KW  - rhizosphere
KW  - root
KW  - upland region
KW  - wild population
KW  - Colombia
KW  - Actinobacteria
KW  - Bacteroidetes
KW  - Flexibacteraceae
KW  - Nocardioidaceae
KW  - Phaseolus vulgaris
KW  - Proteobacteria
KW  - Rhizobiaceae
KW  - genetic variation
KW  - human
KW  - microbiology
KW  - microflora
KW  - Phaseolus
KW  - plant root
KW  - rhizosphere
KW  - Genetic Variation
KW  - Humans
KW  - Microbiota
KW  - Phaseolus
KW  - Plant Roots
KW  - Rhizosphere
PB  - Nature Publishing Group
N1  - Cited By :12
N1  - Export Date: 3 August 2018
M3  - Article
DB  - Scopus
C2  - 28585939
LA  - English
N1  - Correspondence Address: Raaijmakers, J.M.; Department of Microbial Ecology, Netherlands Institute of Ecology (NIOO-KNAW), PO Box 50, Netherlands; email: J.Raaijmakers@nioo.knaw.nl
UR  - https://www.scopus.com/inward/record.uri?eid=2-s2.0-85029615011&doi=10.1038%2fismej.2017.85&partnerID=40&md5=482bba2fa531f5d7ee5e47d5a360ff30
ER  - 

TY  - JOUR
TI  - Dynamics of lipids and metabolites during the cell cycle of Chlamydomonas reinhardtii
T2  - Plant Journal
J2  - Plant J.
VL  - 92
IS  - 2
SP  - 331
EP  - 343
PY  - 2017
DO  - 10.1111/tpj.13642
SN  - 09607412 (ISSN) 
AU  - Jüppner, J.
AU  - Mubeen, U.
AU  - Leisse, A.
AU  - Caldana, C.
AU  - Brust, H.
AU  - Steup, M.
AU  - Herrmann, M.
AU  - Steinhauser, D.
AU  - Giavalisco, P.
AD  - Max Planck Institute of Molecular Plant Physiology, Am Mühlenberg 1, Potsdam-Golm, Germany
AD  - Brazilian Bioethanol Science and Technology Laboratory/CNPEM, Rua Giuseppe Máximo Scolfano 10000, Campinas, Brazil
AD  - Institute for Biochemistry and Biology, University of Potsdam, Potsdam-Golm, Germany
AD  - University of Toronto c/o Hospital for Sick Children, PGCRL 14.9420, 72 Elm St, Toronto, Canada
AD  - Institute for Human Genetics, Humboldt University Berlin, Charité, Augustenburger Platz 1, Berlin, Germany
AB  - Metabolites and lipids are the final products of enzymatic processes, distinguishing the different cellular functions and activities of single cells or whole tissues. Understanding these cellular functions within a well-established model system requires a systemic collection of molecular and physiological information. In the current report, the green alga Chlamydomonas reinhardtii was selected to establish a comprehensive workflow for the detailed multi-omics analysis of a synchronously growing cell culture system. After implementation and benchmarking of the synchronous cell culture, a two-phase extraction method was adopted for the analysis of proteins, lipids, metabolites and starch from a single sample aliquot of as little as 10–15 million Chlamydomonas cells. In a proof of concept study, primary metabolites and lipids were sampled throughout the diurnal cell cycle. The results of these time-resolved measurements showed that single compounds were not only coordinated with each other in different pathways, but that these complex metabolic signatures have the potential to be used as biomarkers of various cellular processes. Taken together, the developed workflow, including the synchronized growth of the photoautotrophic cell culture, in combination with comprehensive extraction methods and detailed metabolic phenotyping has the potential for use in in-depth analysis of complex cellular processes, providing essential information for the understanding of complex biological systems. © 2017 The Authors The Plant Journal © 2017 John Wiley & Sons Ltd
KW  - cell cycle
KW  - Chlamydomonas reinhardtii
KW  - diurnal cycle
KW  - lipidomics
KW  - metabolomics
KW  - photoautotrophic growth
KW  - synchronized cell cultures
KW  - systems biology
KW  - technical advance
KW  - two-phase extraction
KW  - Biomolecules
KW  - Cell culture
KW  - Coordination reactions
KW  - Cytology
KW  - Extraction
KW  - Lipids
KW  - Metabolism
KW  - Metabolites
KW  - Physiological models
KW  - Cell cycle
KW  - Chlamydomonas reinhardtii
KW  - Diurnal cycle
KW  - Lipidomics
KW  - Metabolomics
KW  - Photoautotrophic growth
KW  - Systems biology
KW  - Technical advances
KW  - Two-phase extraction
KW  - Cells
KW  - Cells
KW  - Proteins
KW  - amino acid
KW  - biological marker
KW  - lipid
KW  - nitrogen
KW  - plant protein
KW  - starch
KW  - cell culture
KW  - cell cycle
KW  - Chlamydomonas reinhardtii
KW  - circadian rhythm
KW  - isolation and purification
KW  - lipid metabolism
KW  - metabolism
KW  - physiology
KW  - temperature
KW  - Amino Acids
KW  - Biomarkers
KW  - Cell Cycle
KW  - Cells, Cultured
KW  - Chlamydomonas reinhardtii
KW  - Circadian Rhythm
KW  - Lipid Metabolism
KW  - Lipids
KW  - Metabolic Networks and Pathways
KW  - Nitrogen
KW  - Plant Proteins
KW  - Starch
KW  - Temperature
PB  - Blackwell Publishing Ltd
N1  - Cited By :4
N1  - Export Date: 3 August 2018
M3  - Article
DB  - Scopus
N1  - CODEN: PLJUE
C2  - 28742931
LA  - English
N1  - Correspondence Address: Giavalisco, P.; Max Planck Institute of Molecular Plant Physiology, Am Mühlenberg 1, Germany; email: giavalisco@mpimp-golm.mpg.de
UR  - https://www.scopus.com/inward/record.uri?eid=2-s2.0-85028909824&doi=10.1111%2ftpj.13642&partnerID=40&md5=7846df50241fb8e57315704ceaf7dd38
ER  - 

TY  - JOUR
TI  - UAV Localization in Row Crops
T2  - Journal of Field Robotics
J2  - J. Field. Rob.
VL  - 34
IS  - 7
SP  - 1275
EP  - 1296
PY  - 2017
DO  - 10.1002/rob.21706
SN  - 15564959 (ISSN) 
AU  - Anthony, D.
AU  - Detweiler, C.
AD  - Computer Science and Engineering, University of Nebraska, LincolnNE, United States
AB  - High-flying unmanned aerial vehicles (UAVs) are transforming industrial and research agriculture by delivering high spatiotemporal resolution data on a field environment. While current UAVs fly high above fields collecting aerial imagery, future low-flying aircraft will directly interact with the environment and will utilize a wider variety of sensors. Safely and reliably operating close to unstructured environments requires improving UAVs' sensing, localization, and control algorithms. To this end, we investigate localizing a micro-UAV in corn phenotyping trials using a laser scanner and IMU to control the altitude and position of the vehicle relative to the plant rows. In this process, the laser scanner is not only a means of localization, but also a scientific instrument for measuring plant properties. Experimental evaluations demonstrate that the is capable of safely and reliably operating in real-world phenotyping trials. We experimentally validate the system in both low and high wind conditions in fully mature corn fields. Using test data from 18 test flights, we show that the UAV is capable of localizing its position to within one field row of the true position. © 2017 Wiley Periodicals, Inc.
KW  - Aerial photography
KW  - Altitude control
KW  - Industrial research
KW  - Laser applications
KW  - Metadata
KW  - Scanning
KW  - Aerial imagery
KW  - Experimental evaluation
KW  - Flying aircraft
KW  - Laser scanner
KW  - Plant properties
KW  - Scientific instrument
KW  - Spatio-temporal resolution
KW  - Unstructured environments
KW  - Unmanned aerial vehicles (UAV)
PB  - John Wiley and Sons Inc.
N1  - Cited By :1
N1  - Export Date: 3 August 2018
M3  - Article
DB  - Scopus
LA  - English
N1  - Correspondence Address: Anthony, D.; Computer Science and Engineering, University of Nebraska, Lincoln, United States; email: danthony@cse.unl.edu
UR  - https://www.scopus.com/inward/record.uri?eid=2-s2.0-85017216158&doi=10.1002%2frob.21706&partnerID=40&md5=c0d8d2030f48bbf40e3534d7084870fb
ER  - 

TY  - JOUR
TI  - Mid-season prediction of grain yield and protein content of spring barley cultivars using high-throughput spectral sensing
T2  - European Journal of Agronomy
J2  - Eur. J. Agron.
VL  - 90
SP  - 108
EP  - 116
PY  - 2017
DO  - 10.1016/j.eja.2017.07.005
SN  - 11610301 (ISSN) 
AU  - Barmeier, G.
AU  - Hofer, K.
AU  - Schmidhalter, U.
AD  - Chair of Plant Nutrition, Department of Plant Sciences, Technical University of Munich, Emil-Ramann-Str. 2, Freising, Germany
AB  - The ability to forecast grain yields and protein contents of spring barley is of particular interest for the malting and brewing industry, as well as for plant breeding. However, methods for early prediction of grain yield and protein content should ideally be timesaving, non-destructive and inexpensive. In this 3-year study using the mobile phenotyping platform PhenoTrac 4, proximally sensed reflectance data of 34 cultivars were used to develop vegetation indices and to calibrate PLSR models, followed by subsequent validation in independent field trials. A comparison among PLSR, the NDVI and REIP indices and an optimized vegetation index indicated that PLSR and REIP (R2 = 0.71-0.95) gave superior predictions of grain yield. Furthermore, it was possible to distinguish the performance of different cultivars. In contrast, protein content could not be predicted reliably. As an alternative, a PLSR model of leaf N uptake at anthesis was tested to predict grain protein content. Satisfactory correlations were obtained with R2 = 0.61, but protein content was considerably overestimated. The results show that tractor-based proximal sensing is a high-throughput, non-destructive and precise method to predict the grain yield of spring barley and could be a suitable tool to deliver information for the brewing industry and plant breeders. © 2017 Elsevier B.V.
KW  - Hordeum
PB  - Elsevier B.V.
N1  - Cited By :1
N1  - Export Date: 3 August 2018
M3  - Article
DB  - Scopus
N1  - CODEN: EJAGE
LA  - English
N1  - Correspondence Address: Schmidhalter, U.; Chair of Plant Nutrition, Department of Plant Sciences, Technical University of Munich, Emil-Ramann-Str. 2, Germany; email: schmidhalter@wzw.tum.de
UR  - https://www.scopus.com/inward/record.uri?eid=2-s2.0-85027892920&doi=10.1016%2fj.eja.2017.07.005&partnerID=40&md5=8f62b449c85894f1beab1c7ea384fa8d
ER  - 

TY  - JOUR
TI  - Modulation of Brassica napus source–sink physiology through film antitranspirant induced drought tolerance amelioration that is dependent on the stress magnitude
T2  - Journal of Agronomy and Crop Science
J2  - J. Agron. Crop. Sci.
VL  - 203
IS  - 5
SP  - 360
EP  - 372
PY  - 2017
DO  - 10.1111/jac.12198
SN  - 09312250 (ISSN) 
AU  - Faralli, M.
AU  - Grove, I.G.
AU  - Hare, M.C.
AU  - Alcalde-Barrios, A.
AU  - Williams, K.S.
AU  - Corke, F.M.K.
AU  - Kettlewell, P.S.
AD  - Department of Crop and Environment Sciences, Harper Adams University, Newport, Shropshire, United Kingdom
AD  - National Plant Phenomics Centre, Aberystwyth University, Aberystwyth, United Kingdom
AB  - Increase in drought conditions during the oilseed rape (OSR) reproductive phase is predicted to occur more often in the temperate zone, leading to significant yield losses. Crop management solutions such as film antitranspirant (AT) applied at key drought-sensitive growth stages on both wheat and oilseed rape have recently been shown to alleviate drought-induced yield losses. However, there is a lack of information regarding potential AT effectiveness to reduce drought damage on OSR plants at different soil moisture regimes. Therefore, two similar experiments were performed in a computer-controlled glasshouse/phenotyping centre to investigate the physiological responses of OSR to well-watered (WW), moderate water stress (MWS), water stress (WS) and severe water stress (SWS) conditions. Stress treatments were imposed at the initiation of flowering and treated with an AT or water onto the leaf canopy. Stress limited the gas-exchange and increased leaf temperature, leaf-to-air temperature, bud-to-air temperature and ABA concentrations which increased with stress intensity in all tissues analysed. Yield components were significantly reduced by WS and SWS treatments when compared to the WW plants. Application of AT counteracted the detrimental effect of WS and SWS by decreasing water use over the first few days of stress application thus improving relative water content and leaf water-use efficiency, decreasing ABA accumulation in leaf and all the reproductive organs analysed (buds, flowers and pods) and avoiding bud-to-air temperature increases. AT application sustained pod formation and seed production under WS but only seed production under SWS conditions. These data suggest that leaf-canopy application of AT at key phenological stages under particular magnitudes of soil moisture deficit may sustain OSR reproduction and reduce yield losses. © 2017 Blackwell Verlag GmbH
KW  - abscisic acid
KW  - canola
KW  - film-forming
KW  - flowering
KW  - leaf and bud temperature
KW  - oilseed rape
KW  - water stress
KW  - abscisic acid
KW  - agricultural management
KW  - canola
KW  - crop yield
KW  - drought
KW  - growth rate
KW  - induced response
KW  - phenology
KW  - seed production
KW  - soil moisture
KW  - temperature
KW  - tolerance
KW  - vegetable
KW  - water stress
KW  - water use efficiency
KW  - yield response
KW  - Brassica napus
KW  - Brassica napus var. napus
KW  - Triticum aestivum
PB  - Blackwell Publishing Ltd
N1  - Cited By :1
N1  - Export Date: 3 August 2018
M3  - Article
DB  - Scopus
N1  - CODEN: ZAPFA
LA  - English
N1  - Correspondence Address: Faralli, M.; Department of Crop and Environment Sciences, Harper Adams UniversityUnited Kingdom; email: mfaralli@harper-adams.ac.uk
UR  - https://www.scopus.com/inward/record.uri?eid=2-s2.0-85012899793&doi=10.1111%2fjac.12198&partnerID=40&md5=2dca08504efe28564d13b612ccb3717f
ER  - 

TY  - JOUR
TI  - Identifying Transcription Factor Genes Associated with Yield Traits in Chickpea
T2  - Plant Molecular Biology Reporter
J2  - Plant Mol. Biol. Report.
VL  - 35
IS  - 5
SP  - 562
EP  - 574
PY  - 2017
DO  - 10.1007/s11105-017-1044-0
SN  - 07359640 (ISSN) 
AU  - Shimray, P.W.
AU  - Bajaj, D.
AU  - Srivastava, R.
AU  - Daware, A.
AU  - Upadhyaya, H.D.
AU  - Kumar, R.
AU  - Bharadwaj, C.
AU  - Tyagi, A.K.
AU  - Parida, S.K.
AD  - Division of Genetics, Indian Agricultural Research Institute (IARI), New Delhi, India
AD  - National Institute of Plant Genome Research (NIPGR), Aruna Asaf Ali Marg, New Delhi, India
AD  - International Crops Research Institute for the Semi-Arid Tropics (ICRISAT), Patancheru, Telangana, India
AD  - U.P. Council of Agricultural Research, Gomati Nagar, Lucknow, Uttar Pradesh, India
AD  - Department of Plant Molecular Biology, University of Delhi South Campus, New Delhi, India
AB  - Identification of potential transcription factor (TF) gene-derived natural SNP allelic variants regulating pod and seed yield component traits by large-scale mining and genotyping of SNPs in natural germplasm accessions coupled with high-resolution association mapping is vital for understanding the complex genetic architecture of quantitative yield traits in chickpea. In these perspectives, the current study employed a genome-wide GBS (genotyping-by-sequencing) and targeted gene amplicon resequencing-based simultaneous SNP discovery and genotyping assays, which discovered 1611 novel SNPs from 736 TF genes physically mapped on eight chromosomes and unanchored scaffolds of kabuli chickpea genome. These SNPs were structurally and functionally annotated in diverse synonymous and non-synonymous coding as well as non-coding regulatory and intronic sequence components of chickpea TF genes. A high-resolution genetic association analysis was performed by correlating the genotyping information of 1611 TF gene-based SNPs with multi-location/years field phenotyping data of six major pod and seed yield traits evaluated in a constituted association panel (326 desi and kabuli germplasm accessions) of chickpea. This essentially identified 27 TF gene-derived SNPs exhibiting significant association with six major yield traits, namely days to 50% flowering (DF), plant height (PH), branch number (BN), pod number (PN), seed number (SN) and seed weight (SW) in chickpea. These trait-associated SNPs individually and in combination explained 10–23% and 32% phenotypic variation respectively for the studied yield component traits. Interestingly, novel non-synonymous coding SNP allelic variants in five potential candidate TF genes encoding SBP (squamosal promoter binding protein), SNF2 (sucrose non-fermenting 2), GRAS [Gibberellic acid insensitive (GAI)-Repressor of GAI (RGA)-SCARECROW (SCR)], bZIP (basic leucine zipper) and LOB (lateral organ boundaries)-domain proteins associated strongly with DF, PH, BN, PN, SN and SW traits respectively were found most promising in chickpea. The functionally relevant molecular signatures (TFs and natural SNP alleles) delineated by us have potential to accelerate marker-assisted genetic enhancement by developing high pod and seed yielding cultivars of chickpea. © 2017, Springer Science+Business Media, LLC.
KW  - Association mapping
KW  - Chickpea
KW  - Desi
KW  - Kabuli
KW  - SNP
KW  - Transcription factor
PB  - Springer New York LLC
N1  - Export Date: 3 August 2018
M3  - Article
DB  - Scopus
LA  - English
N1  - Correspondence Address: Parida, S.K.; National Institute of Plant Genome Research (NIPGR), Aruna Asaf Ali Marg, India; email: swarup@nipgr.ac.in
UR  - https://www.scopus.com/inward/record.uri?eid=2-s2.0-85027847095&doi=10.1007%2fs11105-017-1044-0&partnerID=40&md5=a19c94122e376e2ccced6ed361a3b9fe
ER  - 

TY  - JOUR
TI  - Fast high resolution volume carving for 3D plant shoot reconstruction
T2  - Frontiers in Plant Science
J2  - Front. Plant Sci.
VL  - 8
PY  - 2017
DO  - 10.3389/fpls.2017.01680
SN  - 1664462X (ISSN) 
AU  - Scharr, H.
AU  - Briese, C.
AU  - Embgenbroich, P.
AU  - Fischbach, A.
AU  - Fiorani, F.
AU  - Müller-Linow, M.
AD  - Institute of Bio- and Geosciences, IBG-2: Plant Sciences, Forschungszentrum Jülich GmbH, Jülich, Germany
AB  - Volume carving is a well established method for visual hull reconstruction and has been successfully applied in plant phenotyping, especially for 3d reconstruction of small plants and seeds. When imaging larger plants at still relatively high spatial resolution (≤1 mm), well known implementations become slow or have prohibitively large memory needs. Here we present and evaluate a computationally efficient algorithm for volume carving, allowing e.g., 3D reconstruction of plant shoots. It combines a well-known multi-grid representation called “Octree” with an efficient image region integration scheme called “Integral image.” Speedup with respect to less efficient octree implementations is about 2 orders of magnitude, due to the introduced refinement strategy “Mark and refine.” Speedup is about a factor 1.6 compared to a highly optimized GPU implementation using equidistant voxel grids, even without using any parallelization. We demonstrate the application of this method for trait derivation of banana and maize plants. © 2017 Scharr, Briese, Embgenbroich, Fischbach, Fiorani and Müller-Linow.
KW  - 3D from silhouettes
KW  - Image processing
KW  - Integral image
KW  - Octree
KW  - Performance analysis
KW  - Refinement strategy
KW  - Visual hull
PB  - Frontiers Media S.A.
N1  - Cited By :1
N1  - Export Date: 3 August 2018
M3  - Article
DB  - Scopus
C7  - 1680
LA  - English
N1  - Correspondence Address: Scharr, H.; Institute of Bio- and Geosciences, IBG-2: Plant Sciences, Forschungszentrum Jülich GmbHGermany; email: h.scharr@fz-juelich.de
UR  - https://www.scopus.com/inward/record.uri?eid=2-s2.0-85030854334&doi=10.3389%2ffpls.2017.01680&partnerID=40&md5=129f245ab73391eda3b6dab1f0a620f1
ER  - 

TY  - JOUR
TI  - Uav-based thermal imaging for high-throughput field phenotyping of black poplar response to drought
T2  - Frontiers in Plant Science
J2  - Front. Plant Sci.
VL  - 8
PY  - 2017
DO  - 10.3389/fpls.2017.01681
SN  - 1664462X (ISSN) 
AU  - Ludovisi, R.
AU  - Tauro, F.
AU  - Salvati, R.
AU  - Khoury, S.
AU  - Mugnozza, G.S.
AU  - Harfouche, A.
AD  - Department for Innovation in Biological, Agro-food and Forest Systems, University of Tuscia, Viterbo, Italy
AD  - Department of Plant Sciences, University of Cambridge, Cambridge, United Kingdom
AB  - Poplars are fast-growing, high-yielding forest tree species, whose cultivation as second-generation biofuel crops is of increasing interest and can efficiently meet emission reduction goals. Yet, breeding elite poplar trees for drought resistance remains a major challenge. Worldwide breeding programs are largely focused on intra/interspecific hybridization, whereby Populus nigra L. is a fundamental parental pool. While high-throughput genotyping has resulted in unprecedented capabilities to rapidly decode complex genetic architecture of plant stress resistance, linking genomics to phenomics is hindered by technically challenging phenotyping. Relying on unmanned aerial vehicle (UAV)-based remote sensing and imaging techniques, high-throughput field phenotyping (HTFP) aims at enabling highly precise and efficient, non-destructive screening of genotype performance in large populations. To efficiently support foresttree breeding programs, ground-truthing observations should be complemented with standardized HTFP. In this study, we develop a high-resolution (leaf level) HTFP approach to investigate the response to drought of a full-sib F2 partially inbred population (termed here ‘POP6’), whose F1 was obtained from an intraspecific P. nigra controlled cross between genotypes with highly divergent phenotypes. We assessed the effects of two water treatments (well-watered and moderate drought) on a population of 4603 trees (503 genotypes) hosted in two adjacent experimental plots (1.67 ha) by conducting low-elevation (25 m) flights with an aerial drone and capturing 7836 thermal infrared (TIR) images. TIR images were undistorted, georeferenced, and orthorectified to obtain radiometric mosaics. Canopy temperature (Tc) was extracted using two independent semi-automated segmentation techniques, eCognition- and Matlab-based, to avoid the mixed-pixel problem. Overall, results showed that the UAV platform-based thermal imaging enables to effectively assess genotype variability under drought stress conditions. Tc derived from aerial thermal imagery presented a good correlation with ground-truth stomatal conductance (gs) in both segmentation techniques. Interestingly, the HTFP approach was instrumental to detect droughttolerant response in 25% of the population. This study shows the potential of UAV-based thermal imaging for field phenomics of poplar and other tree species. This is anticipated to have tremendous implications for accelerating forest tree genetic improvement against abiotic stress. © 2017 Ludovisi, Tauro, Salvati, Khoury, Scarascia Mugnozza and Harfouche.
KW  - Drought
KW  - High-throughput field phenotyping (HTFP)
KW  - Image processing
KW  - Phenomics
KW  - Poplar thermal imagery
KW  - Stomatal conductance
KW  - UAV remote sensing
PB  - Frontiers Media S.A.
N1  - Cited By :4
N1  - Export Date: 3 August 2018
M3  - Article
DB  - Scopus
C7  - 1681
LA  - English
N1  - Correspondence Address: Harfouche, A.; Department for Innovation in Biological, Agro-food and Forest Systems, University of TusciaItaly; email: aharfouche@unitus.it
UR  - https://www.scopus.com/inward/record.uri?eid=2-s2.0-85030838277&doi=10.3389%2ffpls.2017.01681&partnerID=40&md5=d4cd96a515ef18ab23bc966dc1c5bca6
ER  - 

TY  - JOUR
TI  - Qtls and potential candidate genes for heat stress tolerance identified from the mapping populations specifically segregating for Fv/Fm in wheat
T2  - Frontiers in Plant Science
J2  - Front. Plant Sci.
VL  - 8
PY  - 2017
DO  - 10.3389/fpls.2017.01668
SN  - 1664462X (ISSN) 
AU  - Sharma, D.K.
AU  - Torp, A.M.
AU  - Rosenqvist, E.
AU  - Ottosen, C.-O.
AU  - Andersen, S.B.
AD  - Molecular Plant Breeding, Section for Plant and Soil Science, Department of Plant and Environmental Sciences, Faculty of Science, University of Copenhagen, Frederiksberg, Denmark
AD  - Section for Crop Sciences, Department of Plant and Environmental Sciences, Faculty of Science, University of Copenhagen, Taastrup, Denmark
AD  - Plant, Food & Climate, Department of Food Science, Aarhus University, Årslev, Denmark
AB  - Despite the fact that Fv/Fm (maximum quantum efficiency of photosystem II) is the most widely used parameter for a rapid non-destructive measure of stress detection in plants, there are barely any studies on the genetic understanding of this trait under heat stress. Our aim was to identify quantitative trait locus (QTL) and the potential candidate genes linked to Fv/Fm for improved photosynthesis under heat stress in wheat (Triticum aestivum L.). Three bi-parental F2 mapping populations were generated by crossing three heat tolerant male parents (origin: Afghanistan and Pakistan) selected for high Fv/Fm with a common heat susceptible female parent (origin: Germany) selected for lowest Fv/Fm out of a pool of 1274 wheat cultivars of diverse geographic origin. Parents together with 140 F2 individuals in each population were phenotyped by Fv/Fm under heat stress (40°C for 3 days) around anthesis. The Fv/Fm decreased by 6.3% in the susceptible parent, 1–2.5% in the tolerant parents and intermediately 4–6% in the mapping populations indicating a clear segregation for the trait. The three populations were genotyped with 34,955 DArTseq and 27 simple sequence repeat markers, out of which ca. 1800 polymorphic markers mapped to 27 linkage groups covering all the 21 chromosomes with a total genome length of about 5000 cM. Inclusive composite interval mapping resulted in the identification of one significant and heat-stress driven QTL in each population on day 3 of the heat treatment, two of which were located on chromosome 3B and one on chromosome 1D. These QTLs explained about 13–35% of the phenotypic variation for Fv/Fm with an additive effect of 0.002–0.003 with the positive allele for Fv/Fm originating from the heat tolerant parents. Approximate physical localization of these three QTLs revealed the presence of 12 potential candidate genes having a direct role in photosynthesis and/or heat tolerance. Besides providing an insight into the genetic control of Fv/Fm in the present study, the identified QTLs would be useful in breeding for heat tolerance in wheat. © 2017 Sharma, Torp, Rosenqvist, Ottosen and Andersen.
KW  - Candidate genes
KW  - Chlorophyll fluorescence
KW  - Fv/Fm
KW  - Heat tolerance
KW  - Phenotyping
KW  - Photosynthesis
KW  - QTL
KW  - Wheat
PB  - Frontiers Media S.A.
N1  - Export Date: 3 August 2018
M3  - Article
DB  - Scopus
C7  - 1668
LA  - English
N1  - Correspondence Address: Sharma, D.K.; Molecular Plant Breeding, Section for Plant and Soil Science, Department of Plant and Environmental Sciences, Faculty of Science, University of CopenhagenDenmark; email: dks@plen.ku.dk
UR  - https://www.scopus.com/inward/record.uri?eid=2-s2.0-85030858952&doi=10.3389%2ffpls.2017.01668&partnerID=40&md5=49309ad7701b2faeef069ececb9cbaea
ER  - 

TY  - JOUR
TI  - Virtual plants need water too: Functional-structural root system models in the context of drought tolerance breeding
T2  - Frontiers in Plant Science
J2  - Front. Plant Sci.
VL  - 8
PY  - 2017
DO  - 10.3389/fpls.2017.01577
SN  - 1664462X (ISSN) 
AU  - Ndour, A.
AU  - Vadez, V.
AU  - Pradal, C.
AU  - Lucas, M.
AD  - Laboratoire Mixte International Adaptation des Plantes et Microorganismes Associés Aux Stress Environnementaux (LAPSE), Dakar, Senegal
AD  - Laboratoire Commun de Microbiologie (IRD-ISRA-UCAD), Dakar, Senegal
AD  - CERES, IRD, Université de Montpellier, UMR DIADE, Montpellier, France
AD  - Département Maths/Informatique, Faculté des Sciences et Techniques, Université Cheikh Anta Diop, Dakar, Senegal
AD  - International Crops Research Institute for the Semi-Arid Tropics (ICRISAT), Patancheru, India
AD  - UMR AGAP, Univiversité de Montpellier, CIRAD, INRA, Inria, Montpellier SupAgro, Montpellier, France
AB  - Developing a sustainable agricultural model is one of the great challenges of the coming years. The agricultural practices inherited from the Green Revolution of the 1960s show their limits today, and new paradigms need to be explored to counter rising issues such as the multiplication of climate-change related drought episodes. Two such new paradigms are the use of functional-structural plant models to complement and rationalize breeding approaches and a renewed focus on root systems as untapped sources of plant amelioration. Since the late 1980s, numerous functional and structural models of root systems were developed and used to investigate the properties of root systems in soil or lab-conditions. In this review, we focus on the conception and use of such root models in the broader context of research on root-driven drought tolerance, on the basis of root system architecture (RSA) phenotyping. Such models result from the integration of architectural, physiological and environmental data. Here, we consider the different phenotyping techniques allowing for root architectural and physiological study and their limits. We discuss how QTL and breeding studies support the manipulation of RSA as a way to improve drought resistance. We then go over the integration of the generated data within architectural models, how those architectural models can be coupled with functional hydraulic models, and how functional parameters can be measured to feed thosemodels.We then consider the assessment and validation of those hydraulicmodels through confrontation of simulations to experimentations. Finally, we discuss the up and coming challenges facing root systems functional-structural modeling approaches in the context of breeding. © 2017 Ndour, Vadez, Pradal and Lucas.
KW  - Breeding
KW  - Drought
KW  - Functional structural plant model
KW  - Phenotyping
KW  - Plant development and physiology
KW  - Root system architecture
PB  - Frontiers Media S.A.
N1  - Cited By :1
N1  - Export Date: 3 August 2018
M3  - Article
DB  - Scopus
C7  - 1577
LA  - English
N1  - Correspondence Address: Lucas, M.; Laboratoire Mixte International Adaptation des Plantes et Microorganismes Associés Aux Stress Environnementaux (LAPSE)Senegal; email: mikael.lucas@ird.fr
UR  - https://www.scopus.com/inward/record.uri?eid=2-s2.0-85030840215&doi=10.3389%2ffpls.2017.01577&partnerID=40&md5=da092dde87a69dafe5d6f668ed2e656b
ER  - 

TY  - JOUR
TI  - Geographic and research center origins of rice resistance to asian planthoppers and leafhoppers: Implications for rice breeding and gene deployment
T2  - Agronomy
J2  - Agronomy
VL  - 7
IS  - 4
PY  - 2017
DO  - 10.3390/agronomy7040062
SN  - 20734395 (ISSN) 
AU  - Horgan, F.G.
AU  - Srinivasan, T.S.
AU  - Bentur, J.S.
AU  - Kumar, R.
AU  - Bhanu, K.V.
AU  - Singh Sarao, P.
AU  - Chien, H.V.
AU  - Almazan, M.L.P.
AU  - Bernal, C.C.
AU  - Ramal, A.F.
AU  - Ferrater, J.B.
AU  - Huang, S.-H.
AD  - School of Life Sciences, University of Technology Sydney, 15 Broadway, Ultimo, Sydney, NSW, Australia
AD  - Centre for Plant Molecular Biology and Biotechnology, Tamil Nadu Agricultural University, Coimbatore, TN, India
AD  - International Rice Research Institute, DAPO Box 7777, Metro Manila, Philippines
AD  - Directorate of Rice Research, Rajendrangar, Hyderabad, AP, India
AD  - Pioneer Hi-Bred Private Limited, 3rd Floor Babukhan’s Millennium Centre, 6-3-1099/1100, Raj Bhavan Road, Somajiguda, Hyderabad, AP, India
AD  - Andhra Pradesh Rice Research Institute, Regional Agricultural Research Station, Maruteru, AP, India
AD  - Plant Breeding and Genetics Department, Punjab Agricultural University, Ludhiana, PB, India
AD  - Southern Regional Plant Protection Centre, Ling Dinh, Viet Nam
AD  - School of Environmental Science and Management, University of the Philippines, Los Ba os, Laguna, Philippines
AD  - Laboratory of Entomology, Wageningen University and Research Centre, P.O. Box 8013, EH Wageningen, Netherlands
AD  - Chiayi Agricultural Experiment Station, Taiwan Agricultural Research Institute, No. 2, Minquan Rd., Chiayi, Taiwan
AD  - Center for Climate Change Studies, Sathyabama University, Chennai, TN, India
AD  - East-West Seed, Km 54 Cagayan Valley Road, San Rafael, Bulacan, Philippines
AB  - This study examines aspects of virulence to resistant rice varieties among planthoppers and leafhoppers. Using a series of resistant varieties, brown planthopper, Nilaparvata lugens, virulence was assessed in seedlings and early-tillering plants at seven research centers in South and East Asia. Virulence of the whitebacked planthopper, Sogatella furcifera, in Taiwan and the Philippines was also assessed. Phylogenetic analysis of the varieties using single-nucleotide polymorphisms (SNPs) indicated a clade of highly resistant varieties from South Asia with two further South Asian clades of moderate resistance. Greenhouse bioassays indicated that planthoppers can develop virulence against multiple resistance genes including genes introgressed from wild rice species. Nilaparvata lugens populations from Punjab (India) and the Mekong Delta (Vietnam) were highly virulent to a range of key resistance donors irrespective of variety origin. Sogatella furcifera populations were less virulent to donors than N. lugens; however, several genes for resistance to S. furcifera are now ineffective in East Asia. A clade of International Rice Research Institute (IRRI)-bred varieties and breeding lines, without identified leafhopper-resistance genes, were highly resistant to the green leafhopper, Nephotettix virescens. Routine phenotyping during breeding programs likely maintains high levels of quantitative resistance to leafhoppers. We discuss these results in the light of breeding and deploying resistant rice in Asia. 2017 by the authors.
PB  - MDPI AG
N1  - Cited By :2
N1  - Export Date: 3 August 2018
M3  - Article
DB  - Scopus
C7  - 62
LA  - English
N1  - Correspondence Address: Horgan, F.G.; School of Life Sciences, University of Technology Sydney, 15 Broadway, Ultimo, Australia; email: finbarr.horgan@uts.edu.au
UR  - https://www.scopus.com/inward/record.uri?eid=2-s2.0-85030772649&doi=10.3390%2fagronomy7040062&partnerID=40&md5=4d1c66379c97ad71a8b1bb873f812592
ER  - 

TY  - JOUR
TI  - Physiological assessment of water stress in potato using spectral information
T2  - Frontiers in Plant Science
J2  - Front. Plant Sci.
VL  - 8
PY  - 2017
DO  - 10.3389/fpls.2017.01608
SN  - 1664462X (ISSN) 
AU  - Romero, A.P.
AU  - Alarcón, A.
AU  - Valbuena, R.I.
AU  - Galeano, C.H.
AD  - Centro de Investigación Tibaitatá, Corporación Colombiana de Investigación Agropecuaria (CORPOICA), Mosquera, Colombia
AB  - Water stress in potato (Solanum tuberosum L.) causes considerable losses in yield, and therefore, potato is often considered to be a drought sensitive crop. Identification of water deficit tolerant potato genotypes is an adaptation strategy to mitigate the climatic changes that are occurring in the Cundiboyacense region in Colombia. Previous studies have evaluated potato plants under water stress conditions using physiological analyses. However, these methodologies require considerable amounts of time and plant material to perform these measurements. This study evaluated and compared the physiological and spectral traits between two genotypes, Diacol Capiro and Perla Negra under two drought levels (10 and 15 days without irrigation from flowering). Reflectance information was used to calculate indexes which were associated with the physiological behavior in plants. The results showed that spectral information was correlated (ρ &lt; 0.0001) with physiological variables such as foliar area (FA), total water content (H2Ot), relative growth rate of potato tubers (RGTtub), leaf area ratio (LAR), and foliar area index (AFI). In general, there was a higher concentration of chlorophyll under drought treatments. In addition, Perla Negra under water deficit treatments did not show significant differences in its physiological variables. Therefore, it could be considered a drought tolerant genotype because its physiological performance was not affected under water stress conditions. However, yield was affected in both genotypes after being subject to 15 days of drought. The results suggested that reflectance indexes are a useful and affordable approach for potato phenotyping to select parent and segregant populations in breeding programs. © 2017 Romero, Alarcón, Valbuena and Galeano.
KW  - Correlation
KW  - Drought tolerance
KW  - Potato breeding
KW  - Reflectance indexes
KW  - Stomatal conductance
KW  - Yield
PB  - Frontiers Media S.A.
N1  - Cited By :1
N1  - Export Date: 3 August 2018
M3  - Article
DB  - Scopus
C7  - 1608
LA  - English
N1  - Correspondence Address: Galeano, C.H.; Centro de Investigación Tibaitatá, Corporación Colombiana de Investigación Agropecuaria (CORPOICA)Colombia; email: cgaleano@corpoica.org.co
UR  - https://www.scopus.com/inward/record.uri?eid=2-s2.0-85030844826&doi=10.3389%2ffpls.2017.01608&partnerID=40&md5=70508461e4f24b0e9221b2087f2c07f8
ER  - 

TY  - JOUR
TI  - Comparison of visible imaging, thermography and spectrometry methods to evaluate the effect of Heterodera schachtii inoculation on sugar beets
T2  - Plant Methods
J2  - Plant Methods
VL  - 13
IS  - 1
PY  - 2017
DO  - 10.1186/s13007-017-0223-1
SN  - 17464811 (ISSN) 
AU  - Joalland, S.
AU  - Screpanti, C.
AU  - Liebisch, F.
AU  - Varella, H.V.
AU  - Gaume, A.
AU  - Walter, A.
AD  - Syngenta Crop Protection Münchwillen AG, Schaffhauserstrasse, Stein, Switzerland
AD  - ETH Zürich, Institute of Agricultural Sciences, Universitätstrasse 2, Zurich, Switzerland
AB  - Background: Phenotyping technologies are expected to provide predictive power for a range of applications in plant and crop sciences. Here, we use the disease pressure of Beet Cyst Nematodes (BCN) on sugar beet as an illustrative example to test the specific capabilities of different methods. Strong links between the above and belowground parts of sugar beet plants have made BCN suitable targets for use of non-destructive phenotyping methods. We compared the ability of visible light imaging, thermography and spectrometry to evaluate the effect of BCN on the growth of sugar beet plants. Results: Two microplot experiments were sown with the nematode susceptible cultivar Aimanta and the nematode tolerant cultivar BlueFox under semi-field conditions. Visible imaging, thermal imaging and spectrometry were carried out on BCN infested and non-infested plants at different times during the plant development. Effects of a chemical nematicide were also evaluated using the three phenotyping methods. Leaf and beet biomass were measured at harvest. For both susceptible and tolerant cultivar, canopy area extracted from visible images was the earliest nematode stress indicator. Using such canopy area parameter, delay in leaf growth as well as benefit from a chemical nematicide could be detected already 15 days after sowing. Spectrometry was suitable to identify the stress even when the canopy reached full coverage. Thermography could only detect stress on the susceptible cultivar. Spectral Vegetation Indices related to canopy cover (NDVI and MCARI2) and chlorophyll content (CHLG) were correlated with the final yield (R = 0.69 on average for the susceptible cultivar) and the final nematode population in the soil (R = 0.78 on average for the susceptible cultivar). Conclusion: In this paper we compare the use of visible imaging, thermography and spectrometry over two cultivars and 2 years under outdoor conditions. The three different techniques have their specific strengths in identifying BCN symptoms according to the type of cultivars and the growth stages of the sugar beet plants. Early detection of nematicide benefit and high yield predictability using visible imaging and spectrometry suggests promising applications for agricultural research and precision agriculture. © 2017 The Author(s).
KW  - Nematode
KW  - Plant phenotyping
KW  - Root
KW  - Semi-field
KW  - Spectrometry
KW  - Sugar beet
KW  - Thermography
KW  - Visible imaging
PB  - BioMed Central Ltd.
N1  - Cited By :3
N1  - Export Date: 3 August 2018
M3  - Article
DB  - Scopus
C7  - 73
LA  - English
N1  - Correspondence Address: Screpanti, C.; Syngenta Crop Protection Münchwillen AGSwitzerland; email: claudio.screpanti@syngenta.com
UR  - https://www.scopus.com/inward/record.uri?eid=2-s2.0-85029412384&doi=10.1186%2fs13007-017-0223-1&partnerID=40&md5=eb8780496151c771ff4b827d21df722b
ER  - 

TY  - JOUR
TI  - A robotic platform for corn seedling morphological traits characterization
T2  - Sensors (Switzerland)
J2  - Sensors
VL  - 17
IS  - 9
PY  - 2017
DO  - 10.3390/s17092082
SN  - 14248220 (ISSN) 
AU  - Lu, H.
AU  - Tang, L.
AU  - Whitham, S.A.
AU  - Mei, Y.
AD  - Department of Agricultural and Biosystems Engineering, Iowa State University, 2346 Elings Hall, Ames, IA, United States
AD  - Department of Plant Pathology and Microbiology, Iowa State University, Ames, IA, United States
AB  - Crop breeding plays an important role in modern agriculture, improving plant performance, and increasing yield. Identifying the genes that are responsible for beneficial traits greatly facilitates plant breeding efforts for increasing crop production. However, associating genes and their functions with agronomic traits requires researchers to observe, measure, record, and analyze phenotypes of large numbers of plants, a repetitive and error-prone job if performed manually. An automated seedling phenotyping system aimed at replacing manual measurement, reducing sampling time, and increasing the allowable work time is thus highly valuable. Toward this goal, we developed an automated corn seedling phenotyping platform based on a time-of-flight of light (ToF) camera and an industrial robot arm. A ToF camera is mounted on the end effector of the robot arm. The arm positions the ToF camera at different viewpoints for acquiring 3D point cloud data. A camera-to-arm transformation matrix was calculated using a hand-eye calibration procedure and applied to transfer different viewpoints into an arm-based coordinate frame. Point cloud data filters were developed to remove the noise in the background and in the merged seedling point clouds. A 3D-to-2D projection and an x-axis pixel density distribution method were used to segment the stem and leaves. Finally, separated leaves were fitted with 3D curves for morphological traits characterization. This platform was tested on a sample of 60 corn plants at their early growth stages with between two to five leaves. The error ratios of the stem height and leave length measurements are 13.7% and 13.1%, respectively, demonstrating the feasibility of this robotic system for automated corn seedling phenotyping. © 2017 by the authors. Licensee MDPI, Basel, Switzerland.
KW  - 3D reconstruction
KW  - Corn breeding
KW  - Plant phenotyping
KW  - Point cloud
KW  - Robot arm
KW  - ToF camera
KW  - Agriculture
KW  - Automation
KW  - Cameras
KW  - Crops
KW  - Cultivation
KW  - End effectors
KW  - Genes
KW  - Linear transformations
KW  - Robotic arms
KW  - Robotics
KW  - Robots
KW  - 3D reconstruction
KW  - Corn breeding
KW  - Plant phenotyping
KW  - Point cloud
KW  - Robot arms
KW  - ToF cameras
KW  - Plants (botany)
PB  - MDPI AG
N1  - Export Date: 3 August 2018
M3  - Article
DB  - Scopus
C7  - 2082
LA  - English
N1  - Correspondence Address: Tang, L.; Department of Agricultural and Biosystems Engineering, Iowa State University, 2346 Elings Hall, United States; email: lietang@iastate.edu
UR  - https://www.scopus.com/inward/record.uri?eid=2-s2.0-85029386045&doi=10.3390%2fs17092082&partnerID=40&md5=af995e6f76139a22632b1295e0fd407a
ER  - 

TY  - JOUR
TI  - Multi-spectral imaging from an unmanned aerial vehicle enables the assessment of seasonal leaf area dynamics of sorghum breeding lines
T2  - Frontiers in Plant Science
J2  - Front. Plant Sci.
VL  - 8
PY  - 2017
DO  - 10.3389/fpls.2017.01532
SN  - 1664462X (ISSN) 
AU  - Potgieter, A.B.
AU  - George-Jaeggli, B.
AU  - Chapman, S.C.
AU  - Laws, K.
AU  - Cadavid, L.A.S.
AU  - Wixted, J.
AU  - Watson, J.
AU  - Eldridge, M.
AU  - Jordan, D.R.
AU  - Hammer, G.L.
AD  - Queensland Alliance for Agriculture and Food Innovation, University of Queensland, Toowoomba, QLD, Australia
AD  - Queensland Alliance for Agriculture and Food Innovation, University of Queensland, Warwick, QLD, Australia
AD  - Agri-Science Queensland, Department of Agriculture and Fisheries, Warwick, QLD, Australia
AD  - School of Agriculture and Food Sciences, University of Queensland, Gatton, QLD, Australia
AD  - CSIRO Agriculture and Food, St. Lucia, QLD, Australia
AD  - Queensland Alliance for Agriculture and Food Innovation, University of Queensland, St. Lucia, QLD, Australia
AB  - Genetic improvement in sorghum breeding programs requires the assessment of adaptation traits in small-plot breeding trials across multiple environments. Many of these phenotypic assessments are made by manual measurement or visual scoring, both of which are time consuming and expensive. This limits trial size and the potential for genetic gain. In addition, these methods are typically restricted to point estimates of particular traits, such as leaf senescence or flowering and do not capture the dynamic nature of crop growth. In water-limited environments in particular, information on leaf area development over time would provide valuable insight into water use and adaptation to water scarcity during specific phenological stages of crop development. Currentmethods to estimate plant leaf area index (LAI) involve destructive sampling and are not practical in breeding. Unmanned aerial vehicles (UAV) and proximal-sensing technologies open new opportunities to assess these traits multiple times in large small-plot trials. We analyzed vegetation-specific crop indices obtained from a narrowband multi-spectral camera on board a UAV platform flown over a small pilot trial with 30 plots (10 genotypes randomized within 3 blocks). Due to variable emergence we were able to assess the utility of these vegetation indices to estimate canopy cover and LAI over a large range of plant densities. We found good correlations between the Normalized Difference Vegetation Index (NDVI) and the Enhanced Vegetation Index (EVI) with plant number per plot, canopy cover and LAI both during the vegetative growth phase (pre-anthesis) and at maximum canopy cover shortly after anthesis. We also analyzed the utility of time-sequence data to assess the senescence pattern of sorghum genotypes known as fast (senescent) or slow senescing (stay-green) types. The Normalized Difference Red Edge (NDRE) index which estimates leaf chlorophyll content was most useful in characterizing the leaf area dynamics/senescence patterns of contrasting genotypes. These methods to monitor dynamics of green and senesced leaf area are suitable for out-scaling to enhance phenotyping of additional crop canopy characteristics and likely crop yield responses among genotypes across large fields and multiple dates. © 2017 Potgieter, George-Jaeggli, Chapman, Laws, Suárez Cadavid, Wixted, Watson, Eldridge, Jordan and Hammer
KW  - Crop cover
KW  - Leaf area dynamics
KW  - Mosaics
KW  - Sorghum breeding
KW  - UAV
KW  - Water use
PB  - Frontiers Media S.A.
N1  - Cited By :9
N1  - Export Date: 3 August 2018
M3  - Article
DB  - Scopus
C7  - 1532
LA  - English
N1  - Correspondence Address: Potgieter, A.B.; Queensland Alliance for Agriculture and Food Innovation, University of QueenslandAustralia; email: a.potgieter@uq.edu.au
UR  - https://www.scopus.com/inward/record.uri?eid=2-s2.0-85030851183&doi=10.3389%2ffpls.2017.01532&partnerID=40&md5=15fee233d365c57b35b318830e26aa7f
ER  - 

TY  - JOUR
TI  - A ground based platform for high throughput phenotyping
T2  - Computers and Electronics in Agriculture
J2  - Comput. Electron. Agric.
VL  - 141
SP  - 286
EP  - 291
PY  - 2017
DO  - 10.1016/j.compag.2017.08.006
SN  - 01681699 (ISSN) 
AU  - Enciso, J.
AU  - Maeda, M.
AU  - Landivar, J.
AU  - Jung, J.
AU  - Chang, A.
AD  - Texas A&M AgriLife Research and Extension Center, 2415 E. US Hwy 83, Weslaco, TX, United States
AD  - Texas A&M AgriLife Research, 10345 State Hwy 44, Corpus Christi, TX, United States
AD  - Texas A&M University Corpus Christi, 6300 Ocean Dr., Corpus Christi, TX, United States
AB  - The objective of this effort was to evaluate current commercially-available sensor technology (three sonic ranging and two NDVI sensors) for use in a ground-based platform for plant phenotyping and crop management decisions. The Global Positioning System (GPS) receiver from Trimble provided a high level of accuracy during our tests. Normalized Difference Vegetation Index (NDVI) data collected using the GreenSeeker sensors were more consistent and presented less variability when compared to the Decagon SRS sensor. The consistency could be due to the GreenSeeker system averaging readings of more rows. The tests also indicated that although sonic ranging sensor technology may be employed to obtain average plant height estimates, the technology is still a limiting factor for high-accuracy measurements at the plant level. © 2017 Elsevier B.V.
KW  - Agricultural management
KW  - Phenotyping
KW  - Remote sensors
KW  - Crops
KW  - Remote sensing
KW  - Agricultural management
KW  - Global positioning system receivers
KW  - High-accuracy measurements
KW  - High-throughput phenotyping
KW  - Normalized difference vegetation index datum
KW  - Phenotyping
KW  - Remote sensors
KW  - Sensor technologies
KW  - Global positioning system
PB  - Elsevier B.V.
N1  - Cited By :1
N1  - Export Date: 3 August 2018
M3  - Article
DB  - Scopus
N1  - CODEN: CEAGE
LA  - English
N1  - Correspondence Address: Enciso, J.; Texas A&M AgriLife Research and Extension Center, 2415 E. US Hwy 83, United States; email: Juan.Enciso@ag.tamu.edu
UR  - https://www.scopus.com/inward/record.uri?eid=2-s2.0-85028442341&doi=10.1016%2fj.compag.2017.08.006&partnerID=40&md5=8ee9fedac53819587375ccf8b17c44c9
ER  - 

TY  - JOUR
TI  - NGS-based genotyping, high-throughput phenotyping and genome-wide association studies laid the foundations for next-generation breeding in horticultural crops
T2  - Diversity
J2  - Diversity
VL  - 9
IS  - 3
PY  - 2017
DO  - 10.3390/d9030038
SN  - 14242818 (ISSN) 
AU  - D'Agostino, N.
AU  - Tripodi, P.
AD  - CREA Research Centre for Vegetable and Ornamental Crops, Pontecagnano Faiano, Italy
AB  - Demographic trends and changes to climate require a more efficient use of plant genetic resources in breeding programs. Indeed, the release of high-yielding varieties has resulted in crop genetic erosion and loss of diversity. This has produced an increased susceptibility to severe stresses and a reduction of several food quality parameters. Next generation sequencing (NGS) technologies are being increasingly used to explore "gene space" and to provide high-resolution profiling of nucleotide variation within germplasm collections. On the other hand, advances in high-throughput phenotyping are bridging the genotype-to-phenotype gap in crop selection. The combination of allelic and phenotypic data points via genome-wide association studies is facilitating the discovery of genetic loci that are associated with key agronomic traits. In this review, we provide a brief overview on the latest NGS-based and phenotyping technologies and on their role to unlocking the genetic potential of vegetable crops; then, we discuss the paradigm shift that is underway in horticultural crop breeding. © 2017 by the authors.
KW  - Genetic diversity
KW  - Genome-wide association studies
KW  - Genomic selection
KW  - Horticulture
KW  - Phenotyping
KW  - Plant genetic resources
KW  - Single nucleotide polymorphisms
KW  - Vegetable crops
KW  - climate change
KW  - crop
KW  - demographic trend
KW  - genetic analysis
KW  - genome
KW  - genotype
KW  - horticulture
KW  - phenotype
KW  - plant breeding
KW  - polymorphism
KW  - vegetable
PB  - MDPI AG
N1  - Cited By :1
N1  - Export Date: 3 August 2018
M3  - Review
DB  - Scopus
C7  - 38
LA  - English
N1  - Correspondence Address: D'Agostino, N.; CREA Research Centre for Vegetable and Ornamental CropsItaly; email: nunzio.dagostino@crea.gov.it
UR  - https://www.scopus.com/inward/record.uri?eid=2-s2.0-85042546600&doi=10.3390%2fd9030038&partnerID=40&md5=71e2d568563f7cbb92f17e62fa9a8a27
ER  - 

TY  - JOUR
TI  - Efficient in-field plant phenomics for row-crops with an autonomous ground vehicle
T2  - Journal of Field Robotics
J2  - J. Field. Rob.
VL  - 34
IS  - 6
SP  - 1061
EP  - 1083
PY  - 2017
DO  - 10.1002/rob.21728
SN  - 15564959 (ISSN) 
AU  - Underwood, J.
AU  - Wendel, A.
AU  - Schofield, B.
AU  - McMurray, L.
AU  - Kimber, R.
AD  - Australian Centre for Field Robotics (ACFR), The University of SydneyNSW, Australia
AD  - South Australian Research and Development Institute (SARDI), GPO Box 397, Adelaide, SA, Australia
AB  - The scientific areas of plant genomics and phenomics are capable of improving plant productivity, yet they are limited by the manual labor that is currently required to perform in-field measurement, and a lack of technology for measuring the physical performance of crops growing in the field. A variety of sensor technology has the potential to efficiently measure plant characteristics that are related to production. Recent advances have also shown that autonomous airborne and manually driven ground-based sensor platforms provide practical mechanisms for deploying the sensors in the field. This paper advances the state-of-the-art by developing and rigorously testing an efficient system for high throughput in-field agricultural row-crop phenotyping. The system comprises an autonomous unmanned ground-vehicle robot for data acquisition and an efficient data post-processing framework to provide phenotype information over large-scale real-world plant-science trials. Experiments were performed at three trial locations at two different times of year, resulting in a total traversal of 43.8 km to scan 7.24 hectares and 2423 plots (including repeated scans). The height and canopy closure data were found to be highly repeatable (r2 = 1.00 N = 280, r2 = 0.99 N = 280, respectively) and accurate with respect to manually gathered field data (r2 = 0.95 N = 470, r2 = 0.91 N = 361, respectively), yet more objective and less-reliant on human skill and experience. The system was found to be a more labor-efficient mechanism for gathering data, which compares favorably to current standard manual practices. © 2017 Wiley Periodicals, Inc.
KW  - agriculture
KW  - hyperspectral and lidar sensing
KW  - plant phenomics
KW  - row-crop phenotyping
KW  - terrestrial robotics
KW  - Agriculture
KW  - Crops
KW  - Data acquisition
KW  - Data handling
KW  - Forestry
KW  - Ground vehicles
KW  - Autonomous ground vehicles
KW  - Data post processing
KW  - Lidar sensing
KW  - Phenotyping
KW  - Physical performance
KW  - Plant characteristics
KW  - Plant phenomics
KW  - Unmanned ground vehicles
KW  - Plant shutdowns
PB  - John Wiley and Sons Inc.
N1  - Cited By :3
N1  - Export Date: 3 August 2018
M3  - Article
DB  - Scopus
LA  - English
N1  - Correspondence Address: Underwood, J.; Australian Centre for Field Robotics (ACFR), The University of SydneyAustralia; email: j.underwood@acfr.usyd.edu.au
UR  - https://www.scopus.com/inward/record.uri?eid=2-s2.0-85019743693&doi=10.1002%2frob.21728&partnerID=40&md5=6c82ae0a13c2c30120ef71392b2a94a9
ER  - 

TY  - JOUR
TI  - Estimates of plant density of wheat crops at emergence from very low altitude UAV imagery
T2  - Remote Sensing of Environment
J2  - Remote Sens. Environ.
VL  - 198
SP  - 105
EP  - 114
PY  - 2017
DO  - 10.1016/j.rse.2017.06.007
SN  - 00344257 (ISSN) 
AU  - Jin, X.
AU  - Liu, S.
AU  - Baret, F.
AU  - Hemerlé, M.
AU  - Comar, A.
AD  - UMR EMMAH, INRA, UAPV, Avignon, France
AD  - HIPHEN, Avignon, France
AB  - Plant density is useful variable that determines the fate of the wheat crop. The most commonly used method for plant density quantification is based on visual counting from ground level. The objective of this study is to develop and evaluate a method for estimating wheat plant density at the emergence stage based on high resolution imagery taken from UAV at very low altitude with application to high throughput phenotyping in field conditions. A Sony ILCE α5100L RGB camera with 24 Mpixels and equipped with a 60 mm focal length lens was flying aboard an hexacopter at 3 to 7 m altitude at about 1 m/s speed. This allows getting ground resolution between 0.20 mm to 0.45 mm, while providing 59–77% overlap between images. The camera was looking with 45° zenith angle in a compass direction perpendicular to the row direction to maximize the cross section viewed of the plants and minimize the effect of the wind created by the rotors. Agisoft photoscan software was then used to derive the position of the cameras for each image. Images were then projected on the ground surface to finally extract subsamples used to estimate the plant density. The extracted images were first classified to separate the green pixels from the background and the rows were then identified and extracted. Finally, image object (group of connected green pixels) was identified on each row and the number of plants they contain was estimated using a Support Vector Machine whose training was optimized using a Particle Swarm Optimization. Three experiments were conducted in Gréoux, Avignon and Clermont sites with some variability in the sowing dates, densities, genotypes, flight altitude, and growth stage at the time of the image acquisition. The application of the method on the 270 samples available over the three sites provides a RMSE and relative RMSE on estimates of 34.05 plants/m2 and 14.31% with a bias of 9.01 plants/m2. However, differences in performances were observed between the three sites, mostly related to the growth stage at the time of the flight. Plants should have between one to two leaves when images are taken. Further, a specific sensitivity analysis shows that the ground resolution of the images should be better than 0.40 mm. Finally, the repeatability of the method is good especially when images are taken from similar observational geometries. The current limits and possible improvements of the method proposed are finally discussed. © 2017 Elsevier Inc.
KW  - Computer vision algorithm
KW  - Particle swarm optimization (PSO)-support vector machine (SVM)
KW  - Plant density
KW  - Unmanned aerial vehicle
KW  - Winter wheat
KW  - Agriculture
KW  - Cameras
KW  - Crops
KW  - Particle swarm optimization (PSO)
KW  - Pixels
KW  - Plants (botany)
KW  - Sensitivity analysis
KW  - Support vector machines
KW  - Unmanned aerial vehicles (UAV)
KW  - Computer vision algorithms
KW  - Effect of the wind
KW  - Flight altitudes
KW  - Ground resolution
KW  - High resolution imagery
KW  - High-throughput phenotyping
KW  - Plant densities
KW  - Winter wheat
KW  - Image processing
KW  - algorithm
KW  - computer vision
KW  - cross section
KW  - emergence
KW  - estimation method
KW  - image analysis
KW  - optimization
KW  - performance assessment
KW  - pixel
KW  - software
KW  - sowing date
KW  - support vector machine
KW  - wheat
KW  - zenith angle
KW  - Australia
KW  - Avignon
KW  - Clermont
KW  - France
KW  - Provence-Alpes-Cote d'Azur
KW  - Queensland
KW  - Vaucluse
KW  - Triticum aestivum
PB  - Elsevier Inc.
N1  - Cited By :14
N1  - Export Date: 3 August 2018
M3  - Article
DB  - Scopus
N1  - CODEN: RSEEA
LA  - English
N1  - Correspondence Address: Jin, X.; UMR EMMAH, INRA, UAPVFrance; email: xiuliang.jin@inra.fr
UR  - https://www.scopus.com/inward/record.uri?eid=2-s2.0-85020307153&doi=10.1016%2fj.rse.2017.06.007&partnerID=40&md5=6e2b110bf7248bc94072322e7910f4d4
ER  - 

TY  - JOUR
TI  - Phenotyping 60 populations of Noccaea caerulescens provides a broader knowledge of variation in traits of interest for phytoextraction
T2  - Plant and Soil
J2  - Plant Soil
VL  - 418
IS  - 1-2
SP  - 523
EP  - 540
PY  - 2017
DO  - 10.1007/s11104-017-3311-0
SN  - 0032079X (ISSN) 
AU  - Sterckeman, T.
AU  - Cazes, Y.
AU  - Gonneau, C.
AU  - Sirguey, C.
AD  - Laboratoire Sols et Environnement, Université de Lorraine, UMR 1120, TSA 40602, Vandœuvre-lès-Nancy cedex, France
AD  - Laboratoire Sols et Environnement, Inra, UMR 1120, TSA 40602, Vandœuvre-lès-Nancy cedex, France
AB  - Background and aims: Noccaea caerulescens is a model plant for understanding metal hyperaccumulation as well as being a potential source of cultivars for phytoextraction. Sixty populations from non-metallicolous (NM), calamine (CAL) and serpentine (SER) edaphic groups were phenotyped in order to more extensively characterise the species and to detect candidates for cultivar selection. Methods: 15 plants per population were grown until fruit maturity in a greenhouse on a homogeneous soil spiked with Cd, Ni and Zn. Development, growth and ionome variables were measured. Results: NM and SER edaphic groups seem to be similar, with plants producing fewer inflorescences and shoot biomass, flowering later, reaching maturity sooner and accumulating more transition metals than CAL plants. Three geographically structured CAL subgroups could be distinguished according to their shoot Cd/Zn ratio. Only CAL populations from the south east of the Massif Central were observed to hyperaccumulate Cd. At the species level, the Ni and Zn contents were strongly correlated. Nickel accumulation was also closely associated to that of Mg and Ca. The NM and SER edaphic groups both hyperaccumulated Ni and Zn. Biomass production was not correlated to metal contents, suggesting no trade-off between these traits. Conclusions: The high natural variability of N. caerulescens’ traits and its accumulation potential could be exploited for the production of phytoextraction cultivars. © 2017, Springer International Publishing AG.
KW  - Cadmium
KW  - Hyperaccumulation
KW  - Magnesium
KW  - Nickel
KW  - Zinc
KW  - biomass
KW  - cultivar
KW  - flowering
KW  - fruit
KW  - herb
KW  - hyperaccumulation
KW  - phenotype
KW  - serpentine group
KW  - trade-off
KW  - transition element
KW  - France
KW  - Massif Central
KW  - Noccaea caerulescens
PB  - Springer International Publishing
N1  - Cited By :3
N1  - Export Date: 3 August 2018
M3  - Article
DB  - Scopus
N1  - CODEN: PLSOA
LA  - English
N1  - Correspondence Address: Sterckeman, T.; Laboratoire Sols et Environnement, Inra, UMR 1120, TSA 40602, France; email: Thibault.Sterckeman@univ-lorraine.fr
UR  - https://www.scopus.com/inward/record.uri?eid=2-s2.0-85021240786&doi=10.1007%2fs11104-017-3311-0&partnerID=40&md5=ef2fb5f439052de8ab14fdacf0a33f1c
ER  - 

TY  - JOUR
TI  - Introgression of shoot fly (Atherigona soccata L. Moench) resistance QTLs into elite post-rainy season sorghum varieties using marker assisted backcrossing (MABC)
T2  - Frontiers in Plant Science
J2  - Front. Plant Sci.
VL  - 8
PY  - 2017
DO  - 10.3389/fpls.2017.01494
SN  - 1664462X (ISSN) 
AU  - Gorthy, S.
AU  - Narasu, L.
AU  - Gaddameedi, A.
AU  - Sharma, H.C.
AU  - Kotla, A.
AU  - Deshpande, S.P.
AU  - Are, A.K.
AD  - International Crops Research Institute for Semi-Arid Tropics, Hyderabad, India
AD  - Department of Biotechnology, Jawaharlal Nehru Technological University, Hyderabad, India
AB  - Shoot fly (Atherigona soccata L. Moench) is a serious pest in sorghum production. Management of shoot fly using insecticides is expensive and environmentally un-safe. Developing host–plant resistance is the best method to manage shoot fly infestation. Number of component traits contribute for imparting shoot fly resistance in sorghum and molecular markers have been reported which were closely linked to QTLs controlling these component traits. In this study, three QTLs associated with shoot fly resistance were introgressed into elite cultivars Parbhani Moti (D SPV1411) and ICSB29004 using marker assisted backcrossing (MABC). Crosses were made between recurrent parents and the QTL donors viz., J2658, J2614, and J2714. The F1s after confirmation for QTL presence were backcrossed to recurrent parents and the resultant lines after two backcrosses were selfed thrice for advancement. The foreground selection was carried out in F1 and BCnF1 generations with 22 polymorphic markers. Forty-three evenly distributed simple sequence repeat markers in the sorghum genome were used in background selection to identify plants with higher recurrent parent genome recovery. By using two backcrosses and four rounds of selfing, six BC2F4 progenies were selected for ICSB29004 × J2658, five BC2F4 progenies were selected for ICSB29004 × J2714 and six BC2F4 progenies were selected for Parbhani Moti × J2614 crosses. Phenotyping of these lines led to the identification of two resistant lines for each QTL region present on chromosome SBI-01, SBI-07 and SBI-10 in ICSB 29004 and Parbhani Moti. All the introgression lines (ILs) showed better shoot fly resistance than the recurrent parents and their agronomic performance was the same or better than the recurrent parents. Further, the ILs had medium plant height, desirable maturity with high yield potential which makes them better candidates for commercialization. In the present study, MABC has successfully improved the shoot fly resistance in sorghum without a yield penalty. This is the first report on the use of MABC for improving shoot fly resistance in post-rainy season sorghum. © 2017 Gorthy, Narasu, Gaddameedi, Sharma, Kotla, Deshpande and Are.
KW  - Atherigona soccata
KW  - Introgression
KW  - Marker-assisted backcrossing
KW  - Phenotyping
KW  - QTLs
KW  - Sorghum
PB  - Frontiers Media S.A.
N1  - Cited By :1
N1  - Export Date: 3 August 2018
M3  - Article
DB  - Scopus
C7  - 1494
LA  - English
N1  - Correspondence Address: Are, A.K.; International Crops Research Institute for Semi-Arid TropicsIndia; email: a.ashokkumar@cgiar.org
UR  - https://www.scopus.com/inward/record.uri?eid=2-s2.0-85029089373&doi=10.3389%2ffpls.2017.01494&partnerID=40&md5=53d2b256a87e8436886867953cf3e00a
ER  - 

TY  - JOUR
TI  - Digital Biomass Accumulation Using High-Throughput Plant Phenotype Data Analysis
T2  - Journal of integrative bioinformatics
J2  - J Integr Bioinform
VL  - 14
IS  - 3
PY  - 2017
DO  - 10.1515/jib-2017-0028
SN  - 16134516 (ISSN) 
AU  - Rahaman, M.M.
AU  - Ahsan, M.A.
AU  - Gillani, Z.
AU  - Chen, M.
AB  - Biomass is an important phenotypic trait in functional ecology and growth analysis. The typical methods for measuring biomass are destructive, and they require numerous individuals to be cultivated for repeated measurements. With the advent of image-based high-throughput plant phenotyping facilities, non-destructive biomass measuring methods have attempted to overcome this problem. Thus, the estimation of plant biomass of individual plants from their digital images is becoming more important. In this paper, we propose an approach to biomass estimation based on image derived phenotypic traits. Several image-based biomass studies state that the estimation of plant biomass is only a linear function of the projected plant area in images. However, we modeled the plant volume as a function of plant area, plant compactness, and plant age to generalize the linear biomass model. The obtained results confirm the proposed model and can explain most of the observed variance during image-derived biomass estimation. Moreover, a small difference was observed between actual and estimated digital biomass, which indicates that our proposed approach can be used to estimate digital biomass accurately.
KW  - digital biomass
KW  - drought stress
KW  - image analysis
KW  - linear model
KW  - plant phenotype
KW  - biomass
KW  - drought
KW  - image processing
KW  - metabolism
KW  - phenotype
KW  - physiological stress
KW  - plant
KW  - Biomass
KW  - Droughts
KW  - Image Processing, Computer-Assisted
KW  - Phenotype
KW  - Plants
KW  - Stress, Physiological
N1  - Export Date: 3 August 2018
M3  - Article
DB  - Scopus
C2  - 28862986
LA  - English
UR  - https://www.scopus.com/inward/record.uri?eid=2-s2.0-85044047864&doi=10.1515%2fjib-2017-0028&partnerID=40&md5=7a5ace9c148b982bb6a6ce29e8cad84a
ER  - 

TY  - JOUR
TI  - Transgenic approaches to enhance salt and drought tolerance in plants
T2  - Plant Gene
J2  - Plant Gene
VL  - 11
SP  - 219
EP  - 231
PY  - 2017
DO  - 10.1016/j.plgene.2017.05.006
SN  - 23524073 (ISSN) 
AU  - Wani, S.H.
AU  - Dutta, T.
AU  - Neelapu, N.R.R.
AU  - Surekha, C.
AD  - Mountain Research Centre for Field Crops, Sher-e-Kashmir University of Agricultural Sciences and Technology, Khudwani-192231Kashmir, India
AD  - Department of Biochemistry and Bioinformatics, Institute of Science, GITAM University, Visakhapatnam, AP, India
AD  - Dept. of Plant Soil and Microbial Sciences, Michigan State University, Plant & Soil Sci. Bldg, East Lansing, MI, United States
AB  - Abiotic stresses including drought, salinity, extreme temperatures, and heavy metal stress, are responsible for reduction in crop yields around the globe. The situation may further worsen with the reduction in arable land in countries of Asia due to population explosion. Though the conventional breeding programs developed stress tolerant varieties, the pace was very slow due to complication in abiotic stress by complex multigene traits and cumbersome phenotyping procedures. With the dawn of plant biotechnology, enormous efforts have been made to engineer stress tolerance in major-crops and model-plants. A substantial number of stress-responsive and/or stress-regulated genes have been identified. Addressing these constraints would help us in better understanding how transgenic plants are tolerating drought and salinity. Overview of the present and future methodologies would enable us to gain more insights in understanding transgenic approaches for tolerance to abiotic stress. © 2017 Elsevier B.V.
KW  - Abiotic stress
KW  - Drought
KW  - Salinity
KW  - Stress responsive genes
PB  - Elsevier B.V.
N1  - Cited By :1
N1  - Export Date: 3 August 2018
M3  - Article
DB  - Scopus
LA  - English
N1  - Correspondence Address: Surekha, C.; Department of Biochemistry and Bioinformatics, Institute of Science, GITAM University, Rushikonda, India; email: challa_surekha@gitam.edu
UR  - https://www.scopus.com/inward/record.uri?eid=2-s2.0-85020099125&doi=10.1016%2fj.plgene.2017.05.006&partnerID=40&md5=ee75cec42084313085f3ded5edc2a56e
ER  - 

TY  - JOUR
TI  - Plasticity of sorghum stem biomass accumulation in response to water deficit: A multiscale analysis from internode tissue to plant level
T2  - Frontiers in Plant Science
J2  - Front. Plant Sci.
VL  - 8
PY  - 2017
DO  - 10.3389/fpls.2017.01516
SN  - 1664462X (ISSN) 
AU  - Perrier, L.
AU  - Rouan, L.
AU  - Jaffuel, S.
AU  - Clément-Vidal, A.
AU  - Roques, S.
AU  - Soutiras, A.
AU  - Baptiste, C.
AU  - Bastianelli, D.
AU  - Fabre, D.
AU  - Dubois, C.
AU  - Pot, D.
AU  - Luquet, D.
AD  - CIRAD, UMR AGAP, Montpellier, France
AD  - CIRAD, UMR SELMET, Montpellier, France
AB  - Sorghum is increasingly used as a biomass crop worldwide. Its genetic diversity provides a large range of stem biochemical composition suitable for various end-uses as bioenergy or forage. Its drought tolerance enables it to reasonably sustain biomass production under water limited conditions. However, drought effect on the accumulation of sorghum stem biomass remains poorly understood which limits progress in crop improvement and management. This study aimed at identifying the morphological, biochemical and histological traits underlying biomass accumulation in the sorghum stem and its plasticity in response to water deficit. Two hybrids (G1, G4) different in stem biochemical composition (G4, more lignified, less sweet) were evaluated during 2 years in the field in Southern France, under two water treatments differentiated during stem elongation (irrigated; 1 month dry-down until an average soil water deficit of -8.85 bars). Plant phenology was observed weekly. At the end of the water treatment and at final harvest, plant height, stem and leaf dry-weight and the size, biochemical composition and tissue histology of internodes at 2–4 positions along the stem were measured. Stem biomass accumulation was significantly reduced by drought (in average 42% at the end of the dry-down). This was due to the reduction of the length, but not diameter, of the internodes expanded during water deficit. These internodes had more soluble sugar but lower lignin and cellulose contents. This was associated with a decrease of the areal proportion of lignified cell wall in internode outer zone whereas the areal proportion of this zone was not affected. All internodes for a given genotype and environment followed a common histochemical dynamics. Hemicellulose content and the areal proportion of inner vs. outer internode tissues were set up early during internode growth and were not drought responsive. G4 exhibited a higher drought sensitivity than G1 for plant height only. At final harvest, the stem dry weight was only 18% lower in water deficit (re-watered) compared to well-watered treatment and internodes growing during re-watering were similar to those on the well-watered plants. These results are being valorized to refine the phenotyping of sorghum diversity panels and breeding populations. © 2017 Perrier, Rouan, Jaffuel, Clément-Vidal, Roques, Soutiras, Baptiste, Bastianelli, Fabre, Dubois, Pot and Luquet.
KW  - (non)-structural carbohydrates
KW  - Cell-wall
KW  - Internode growth
KW  - Lignocellulose
KW  - Sorghum
KW  - Stem biomass
KW  - Tissue histology
KW  - Water deficit
PB  - Frontiers Media S.A.
N1  - Cited By :1
N1  - Export Date: 3 August 2018
M3  - Article
DB  - Scopus
C7  - 1516
LA  - English
N1  - Correspondence Address: Luquet, D.; CIRAD, UMR AGAPFrance; email: luquet@cirad.fr
UR  - https://www.scopus.com/inward/record.uri?eid=2-s2.0-85029082626&doi=10.3389%2ffpls.2017.01516&partnerID=40&md5=0eb1d94d935ac7ea7b9706ab76508d2b
ER  - 

TY  - JOUR
TI  - Assessment of Stalk Properties to Predict Juice Yield in Sorghum
T2  - Bioenergy Research
J2  - Bioenergy Res.
VL  - 10
IS  - 3
SP  - 657
EP  - 670
PY  - 2017
DO  - 10.1007/s12155-017-9829-4
SN  - 19391234 (ISSN) 
AU  - Carvalho, G., Jr
AU  - Rooney, W.L.
AD  - Department of Soil and Crop Sciences, Texas A&M University, College Station, TX, United States
AB  - Sweet sorghum is an outstanding feedstock choice for bioethanol production, but the gap between theoretical and commercial ethanol yields must be reduced to improve economic viability. Extractable juice yield is a primary limiting factor for higher ethanol yield, but current phenotyping techniques to measure juice yield in sorghum can be laborious. Therefore, alternative approaches to measuring juice yield during selection are needed. The objectives of this study were to investigate the relationship between stalk-related traits and juice yield and to assess the ability to predict juice yield using agronomic traits and stalk properties across and within a diverse set of sorghum ideotypes (photoinsensitive, photosensitive, biomass, grain, and sweet types). Stalk weight, stalk volume, stalk diameter, and plant height had significantly strong associations with juice yield, which were consistent across different sorghum ideotypes. The direct and indirect effects of multiple predictive traits on juice yield varied greatly with the distinct sorghum subsets. However, equation modeling demonstrated that juice yield is satisfactorily predicted by jointly assessing stalk weight and stalk moisture. Moreover, alternative prediction models involving distinct combinations of agronomic and stalk-related traits had similarly good prediction accuracy. Altogether, this suggests that several prediction models can be used to accelerate phenotyping for juice yield, which will improve the selection process. Overall, the results indicate that increasing sorghum juice yield via indirect selection is possible, but the choice of prediction model depends on the ideotypes and resources available in a breeding program. © 2017, Springer Science+Business Media New York.
KW  - Bioethanol
KW  - Indirect selection
KW  - Juice yield
KW  - Sorghum
KW  - Stalk traits
KW  - Agronomy
KW  - Bioethanol
KW  - Ethanol
KW  - Bio-ethanol production
KW  - Economic viability
KW  - Indirect effects
KW  - Indirect selection
KW  - Juice yield
KW  - Prediction accuracy
KW  - Sorghum
KW  - Stalk traits
KW  - Forecasting
PB  - Springer New York LLC
N1  - Cited By :1
N1  - Export Date: 3 August 2018
M3  - Article
DB  - Scopus
LA  - English
N1  - Correspondence Address: Carvalho, G.; Department of Soil and Crop Sciences, Texas A&M UniversityUnited States; email: gacjunior@tamu.edu
UR  - https://www.scopus.com/inward/record.uri?eid=2-s2.0-85018525114&doi=10.1007%2fs12155-017-9829-4&partnerID=40&md5=a52369cc39da59fc86754f7672b4654d
ER  - 

TY  - JOUR
TI  - A major QTL on chromosome 7HS controls the response of barley seedling to salt stress in the Nure × Tremois population
T2  - BMC Genetics
J2  - BMC Genet.
VL  - 18
IS  - 1
PY  - 2017
DO  - 10.1186/s12863-017-0545-z
SN  - 14712156 (ISSN) 
AU  - Xue, W.
AU  - Yan, J.
AU  - Zhao, G.
AU  - Jiang, Y.
AU  - Cheng, J.
AU  - Cattivelli, L.
AU  - Tondelli, A.
AD  - College of Life Sciences, Guizhou University, Guiyang, Guizhou, China
AD  - Chengdu University, School of Pharmacy and Bioengineering, Chengdu, Sichuan, China
AD  - College of Agriculture, Guizhou University, Guiyang, Guizhou, China
AD  - CREA, Research Centre for Genomics and Bioinformatics, Fiorenzuola d'Arda, Italy
AB  - Background: Seedling establishment is a crucial and vulnerable stage in the crop life cycle which determines further plant growth. While many studies are available on salt tolerance at the vegetative stage, the mechanisms and genetic bases of salt tolerance during seedling establishment have been poorly investigated. Here, a novel and accurate phenotyping protocol was applied to characterize the response of seedlings to salt stress in two barley cultivars (Nure and Tremois) and their double-haploid population. Results: The combined phenotypic data and existing genetic map led to the identification of a new major QTL for root elongation under salt stress on chromosome 7HS, with the parent Nure carrying the favourable allele. Gene-based markers were developed from the rice syntenic genomic region to restrict the QTL interval to Bin2.1 of barley chromosome 7HS. Furthermore, doubled haploid lines with contrasting responses to salt stress revealed different root morphological responses to stress, with the susceptible genotypes exhibiting an overall reduction in root length and volume but an increase in root diameter and root hair density. Conclusions: Salt tolerance at the seedling stage was studied in barley through a comprehensive phenotyping protocol that allowed the detection of a new major QTL on chromosome 7HS. © 2017 The Author(s).
KW  - Barley
KW  - QTL
KW  - Salt tolerance
KW  - Seedling
KW  - allele
KW  - barley
KW  - chromosome 7
KW  - controlled study
KW  - doubled haploid line
KW  - gene mapping
KW  - genetic marker
KW  - genetic predisposition
KW  - genotype
KW  - human
KW  - human experiment
KW  - nonhuman
KW  - phenotype
KW  - rice
KW  - root growth
KW  - root hair
KW  - root length
KW  - salt stress
KW  - salt tolerance
KW  - seedling
KW  - chromosomal mapping
KW  - drug effects
KW  - genetics
KW  - growth, development and aging
KW  - Hordeum
KW  - physiological stress
KW  - plant chromosome
KW  - quantitative trait locus
KW  - salt tolerance
KW  - seedling
KW  - genetic marker
KW  - sodium chloride
KW  - Chromosome Mapping
KW  - Chromosomes, Plant
KW  - Genetic Markers
KW  - Genotype
KW  - Hordeum
KW  - Quantitative Trait Loci
KW  - Salt-Tolerance
KW  - Seedlings
KW  - Sodium Chloride
KW  - Stress, Physiological
PB  - BioMed Central Ltd.
N1  - Export Date: 3 August 2018
M3  - Article
DB  - Scopus
C7  - 79
N1  - CODEN: BGMED
C2  - 28830338
LA  - English
N1  - Correspondence Address: Cheng, J.; College of Agriculture, Guizhou UniversityChina; email: chengjianping63@qq.com
UR  - https://www.scopus.com/inward/record.uri?eid=2-s2.0-85028024017&doi=10.1186%2fs12863-017-0545-z&partnerID=40&md5=b073207b1135e45b4ef535e7a0a3f549
ER  - 

TY  - JOUR
TI  - Investigation of the influence of leaf thickness on canopy reflectance and physiological traits in upland and pima cotton populations
T2  - Frontiers in Plant Science
J2  - Front. Plant Sci.
VL  - 8
PY  - 2017
DO  - 10.3389/fpls.2017.01405
SN  - 1664462X (ISSN) 
AU  - Pauli, D.
AU  - White, J.W.
AU  - Andrade-Sanchez, P.
AU  - Conley, M.M.
AU  - Heun, J.
AU  - Thorp, K.R.
AU  - French, A.N.
AU  - Hunsaker, D.J.
AU  - Carmo-Silva, E.
AU  - Wang, G.
AU  - Gore, M.A.
AD  - Plant Breeding and Genetics Section, School of Integrative Plant Science, Cornell University, Ithaca, NY, United States
AD  - United States Department of Agriculture–Agricultural Research Service, Arid Land Agricultural Research Center, Maricopa, AZ, United States
AD  - Department of Agricultural and Biosystems Engineering, Maricopa Agricultural Center, University of Arizona, Maricopa, AZ, United States
AD  - Maricopa Agricultural Center, School of Plant Sciences, University of Arizona, Maricopa, AZ, United States
AD  - Lancaster Environment Centre (LEC), Lancaster University, Lancaster, United Kingdom
AD  - Bridgestone Americas, Inc, Eloy, AZ, United States
AB  - Many systems for field-based, high-throughput phenotyping (FB-HTP) quantify and characterize the reflected radiation fromthe crop canopy to derive phenotypes, as well as infer plant function and health status. However, given the technology’s nascent status, it remains unknown how biophysical and physiological properties of the plant canopy impact downstream interpretation and application of canopy reflectance data. In that light, we assessed relationships between leaf thickness and several canopy-associated traits, including normalized difference vegetation index (NDVI), which was collected via active reflectance sensors carried on a mobile FB-HTP system, carbon isotope discrimination (CID), and chlorophyll content. To investigate the relationships among traits, two distinct cotton populations, an upland (Gossypium hirsutum L.) recombinant inbred line (RIL) population of 95 lines and a Pima (G. barbadense L.) population composed of 25 diverse cultivars, were evaluated under contrasting irrigation regimes, water-limited (WL) and well-watered (WW) conditions, across 3 years. We detected four quantitative trait loci (QTL) and significant variation in both populations for leaf thickness among genotypes as well as high estimates of broad-sense heritability (on average, above 0.7 for both populations), indicating a strong genetic basis for leaf thickness. Strong phenotypic correlations (maximum r = −0.73) were observed between leaf thickness and NDVI in the Pima population, but not the RIL population. Additionally, estimated genotypic correlations within the RIL population for leaf thickness with CID, chlorophyll content, and nitrogen discrimination (rgij = −0.32, 0.48, and 0.40, respectively) were all significant under WW but not WL conditions. Economically important fiber quality traits did not exhibit significant phenotypic or genotypic correlations with canopy traits. Overall, our results support considering variation in leaf thickness as a potential contributing factor to variation in NDVI or other canopy traits measured via proximal sensing, and as a trait that impacts fundamental physiological responses of plants. © 2017 Pauli, White, Andrade-Sanchez, Conley, Heun, Thorp, French, Hunsaker, Carmo-Silva, Wang and Gore.
KW  - Abiotic stress
KW  - Canopy reflectance
KW  - Cotton
KW  - High-throughput phenotyping
KW  - Leaf thickness
KW  - Specific leaf weight
PB  - Frontiers Media S.A.
N1  - Export Date: 3 August 2018
M3  - Article
DB  - Scopus
C7  - 1405
LA  - English
N1  - Correspondence Address: Pauli, D.; Plant Breeding and Genetics Section, School of Integrative Plant Science, Cornell UniversityUnited States; email: wdp46@cornell.edu
UR  - https://www.scopus.com/inward/record.uri?eid=2-s2.0-85029185491&doi=10.3389%2ffpls.2017.01405&partnerID=40&md5=5187383e90bac6518ea3173c74e80d08
ER  - 

TY  - JOUR
TI  - Retrieving LAI, chlorophyll and nitrogen contents in sugar beet crops from multi-angular optical remote sensing: Comparison of vegetation indices and PROSAIL inversion for field phenotyping
T2  - Field Crops Research
J2  - Field Crops Res.
VL  - 210
SP  - 33
EP  - 46
PY  - 2017
DO  - 10.1016/j.fcr.2017.05.005
SN  - 03784290 (ISSN) 
AU  - Jay, S.
AU  - Maupas, F.
AU  - Bendoula, R.
AU  - Gorretta, N.
AD  - Irstea, UMR ITAP, 361 rue J.F. Breton, Montpellier, France
AD  - Aix Marseille Univ, CNRS, Centrale Marseille, Institut Fresnel, Marseille, France
AD  - Institut Technique de la Betterave, 45 rue de Naples, Paris, France
AB  - Remote sensing has gained much attention for agronomic applications such as crop management or yield estimation. Crop phenotyping under field conditions has recently become another important application that requires specific needs: the considered remote-sensing method must be (1) as accurate as possible so that slight differences in phenotype can be detected and related to genotype, and (2) robust so that thousands of cultivars potentially quite different in terms of plant architecture can be characterized with a similar accuracy over different years and soil and weather conditions. In this study, the potential of nadir and off-nadir ground-based spectro-radiometric measurements to remotely sense five plant traits relevant for field phenotyping, namely, the leaf area index (LAI), leaf chlorophyll and nitrogen contents, and canopy chlorophyll and nitrogen contents, was evaluated over fourteen sugar beet (Beta vulgaris L.) cultivars, two years and three study sites. Among the diversity of existing remote-sensing methods, two popular approaches based on various selected Vegetation Indices (VI) and PROSAIL inversion were compared, especially in the perspective of using them for phenotyping applications. Overall, both approaches are promising to remotely estimate LAI and canopy chlorophyll content (RMSE ≤ 10%). In addition, VIs show a great potential to retrieve canopy nitrogen content (RMSE = 10%). On the other hand, the estimation of leaf-level quantities is less accurate, the best accuracy being obtained for leaf chlorophyll content estimation based on VIs (RMSE = 17%). As expected when observing the relationship between leaf chlorophyll and nitrogen contents, poor correlations are found between VIs and mass-based or area-based leaf nitrogen content. Importantly, the estimation accuracy is strongly dependent on sun-sensor geometry, the structural and biochemical plant traits being generally better estimated based on nadir and off-nadir observations, respectively. Ultimately, a preliminary comparison tends to indicate that, providing that enough samples are included in the calibration set, (1) VIs provide slightly more accurate performances than PROSAIL inversion, (2) VIs and PROSAIL inversion do not show significant differences in robustness across the different cultivars and years. Even if more data are still necessary to draw definitive conclusions, the results obtained with VIs are promising in the perspective of high-throughput phenotyping using UAV-embedded multispectral cameras, with which only a few wavebands are available. © 2017 Elsevier B.V.
KW  - Chlorophyll and nitrogen contents
KW  - Field phenotyping
KW  - Leaf area index
KW  - Multi-angular optical remote sensing
KW  - Sugar beet
KW  - accuracy assessment
KW  - biochemical composition
KW  - chlorophyll
KW  - comparative study
KW  - cultivar
KW  - ground-based measurement
KW  - leaf area index
KW  - nadir
KW  - nitrogen
KW  - phenotype
KW  - phytochemistry
KW  - plant architecture
KW  - radiometric method
KW  - remote sensing
KW  - sugar beet
KW  - unmanned vehicle
KW  - vegetation index
KW  - Beta vulgaris
KW  - Beta vulgaris subsp. vulgaris
PB  - Elsevier B.V.
N1  - Cited By :6
N1  - Export Date: 3 August 2018
M3  - Article
DB  - Scopus
N1  - CODEN: FCRED
LA  - English
N1  - Correspondence Address: Jay, S.; Irstea, UMR ITAP, 361 rue J.F. Breton, France; email: sylvain.jay@fresnel.fr
UR  - https://www.scopus.com/inward/record.uri?eid=2-s2.0-85019991712&doi=10.1016%2fj.fcr.2017.05.005&partnerID=40&md5=56368e924af88522c5db9a0243bb1fa4
ER  - 

TY  - JOUR
TI  - RGB and spectral root imaging for plant phenotyping and physiological research: Experimental setup and imaging protocols
T2  - Journal of Visualized Experiments
J2  - J. Visualized Exp.
VL  - 2017
IS  - 126
PY  - 2017
DO  - 10.3791/56251
SN  - 1940087X (ISSN) 
AU  - Bodner, G.
AU  - Alsalem, M.
AU  - Nakhforoosh, A.
AU  - Arnold, T.
AU  - Leitner, D.
AD  - Division of Agronomy, Department of Crop Sciences, University of Natural Resources and Life Sciences, Austria
AD  - Carinthian Tech Research AG, High Tech Campus Villach, Austria
AD  - Computational Science Center, University of Vienna, Austria
AD  - Simulationswerkstatt, Austria
AB  - Better understanding of plant root dynamics is essential to improve resource use efficiency of agricultural systems and increase the resistance of crop cultivars against environmental stresses. An experimental protocol is presented for RGB and hyperspectral imaging of root systems. The approach uses rhizoboxes where plants grow in natural soil over a longer time to observe fully developed root systems. Experimental settings are exemplified for assessing rhizobox plants under water stress and studying the role of roots. An RGB imaging setup is described for cheap and quick quantification of root development over time. Hyperspectral imaging improves root segmentation from the soil background compared to RGB color based thresholding. The particular strength of hyperspectral imaging is the acquisition of chemometric information on the root-soil system for functional understanding. This is demonstrated with high resolution water content mapping. Spectral imaging however is more complex in image acquisition, processing and analysis compared to the RGB approach. A combination of both methods can optimize a comprehensive assessment of the root system. Application examples integrating root and aboveground traits are given for the context of plant phenotyping and plant physiological research. Further improvement of root imaging can be obtained by optimizing RGB image quality with better illumination using different light sources and by extension of image analysis methods to infer on root zone properties from spectral data. © 2017 Journal of Visualized Experiments.
KW  - Environmental sciences
KW  - Hyperspectral imaging
KW  - Issue 126
KW  - Phenotyping
KW  - Plant stress
KW  - RGB images
KW  - Rhizobox
KW  - Root system
KW  - Spectral analysis
KW  - water
KW  - beet
KW  - devices
KW  - equipment design
KW  - fluorescence imaging
KW  - growth, development and aging
KW  - light
KW  - microclimate
KW  - phenotype
KW  - physiological stress
KW  - physiology
KW  - plant root
KW  - procedures
KW  - soil
KW  - three dimensional imaging
KW  - Beta vulgaris
KW  - Environment, Controlled
KW  - Equipment Design
KW  - Imaging, Three-Dimensional
KW  - Light
KW  - Optical Imaging
KW  - Phenotype
KW  - Plant Roots
KW  - Soil
KW  - Stress, Physiological
KW  - Water
PB  - Journal of Visualized Experiments
N1  - Cited By :2
N1  - Export Date: 3 August 2018
M3  - Article
DB  - Scopus
C7  - e56251
C2  - 28809835
LA  - English
N1  - Correspondence Address: Bodner, G.; Division of Agronomy, Department of Crop Sciences, University of Natural Resources and Life SciencesAustria; email: gernot.bodner@boku.ac.at
UR  - https://www.scopus.com/inward/record.uri?eid=2-s2.0-85027077505&doi=10.3791%2f56251&partnerID=40&md5=b4361c3d05de54b66c72389f501b5946
ER  - 

TY  - JOUR
TI  - Genetic architecture and temporal patterns of biomass accumulation in spring barley revealed by image analysis
T2  - BMC Plant Biology
J2  - BMC Plant Biol.
VL  - 17
IS  - 1
PY  - 2017
DO  - 10.1186/s12870-017-1085-4
SN  - 14712229 (ISSN) 
AU  - Neumann, K.
AU  - Zhao, Y.
AU  - Chu, J.
AU  - Keilwagen, J.
AU  - Reif, J.C.
AU  - Kilian, B.
AU  - Graner, A.
AD  - Leibniz Institute of Plant Genetics and Crop Plant Research (IPK), Seeland OT Gatersleben, Germany
AD  - Julius Kühn-Institute (JKI), Federal Research Centre for Cultivated Plants, Quedlinburg, Germany
AD  - Global Crop Diversity Trust (GCDT), Bonn, Germany
AB  - Background: Genetic mapping of phenotypic traits generally focuses on a single time point, but biomass accumulates continuously during plant development. Resolution of the temporal dynamics that affect biomass recently became feasible using non-destructive imaging. Results: With the aim to identify key genetic factors for vegetative biomass formation from the seedling stage to flowering, we explored growth over time in a diverse collection of two-rowed spring barley accessions. High heritabilities facilitated the temporal analysis of trait relationships and identification of quantitative trait loci (QTL). Biomass QTL tended to persist only a short period during early growth. More persistent QTL were detected around the booting stage. We identified seven major biomass QTL, which together explain 55% of the genetic variance at the seedling stage, and 43% at the booting stage. Three biomass QTL co-located with genes or QTL involved in phenology. The most important locus for biomass was independent from phenology and is located on chromosome 7HL at 141cM. This locus explained ∼20% of the genetic variance, was significant over a long period of time and co-located with HvDIM, a gene involved in brassinosteroid synthesis. Conclusions: Biomass is a dynamic trait and is therefore orchestrated by different QTL during early and late growth stages. Marker-assisted selection for high biomass at booting stage is most effective by also including favorable alleles from seedling biomass QTL. Selection for dynamic QTL may enhance genetic gain for complex traits such as biomass or, in the future, even grain yield. © 2017 The Author(s).
KW  - Barley
KW  - Development
KW  - Genetic architecture
KW  - Genome-wide association mapping
KW  - Growth
KW  - High-throughput phenotyping
KW  - Non-invasive
KW  - Photoperiod
KW  - Vegetative biomass
KW  - biomass
KW  - genetic variation
KW  - genetics
KW  - growth, development and aging
KW  - Hordeum
KW  - quantitative trait locus
KW  - season
KW  - Biomass
KW  - Genetic Variation
KW  - Hordeum
KW  - Quantitative Trait Loci
KW  - Seasons
PB  - BioMed Central Ltd.
N1  - Cited By :1
N1  - Export Date: 3 August 2018
M3  - Article
DB  - Scopus
C7  - 137
C2  - 28797222
LA  - English
N1  - Correspondence Address: Neumann, K.; Leibniz Institute of Plant Genetics and Crop Plant Research (IPK)Germany; email: neumannk@ipk-gatersleben.de
UR  - https://www.scopus.com/inward/record.uri?eid=2-s2.0-85027498900&doi=10.1186%2fs12870-017-1085-4&partnerID=40&md5=63da8c4883d93b5c9cd9b883047e2a0d
ER  - 

TY  - JOUR
TI  - A high-throughput phenotyping procedure for evaluation of antixenosis against common cutworm at early seedling stage in soybean
T2  - Plant Methods
J2  - Plant Methods
VL  - 13
IS  - 1
PY  - 2017
DO  - 10.1186/s13007-017-0215-1
SN  - 17464811 (ISSN) 
AU  - Xing, G.
AU  - Liu, K.
AU  - Gai, J.
AD  - Nanjing Agricultural University, Soybean Research Institute/National Center for Soybean Improvement, MOA Key Laboratory for Biology and Genetic Improvement of Soybean (General)/, Jiangsu Collab. Innovation Modern Crop Prod., State Key Lab for Crop Genetics, Germplasm Enhancement, Nanjing, Jiangsu, China
AB  - Background: Common cutworm (CCW; Spodoptera litura Fabricius) is a major leaf-feeding pest of soybean in Asia. The previous methods of measuring antixenosis against CCW using adult plant under field or net-room conditions were time-consuming, labor-intensive and precision-inferior. To solve the problems, this study aimed at (i) establishing a high-throughput phenotyping method for evaluating antixenosis against CCW at early seedling stage, (ii) using the procedure to evaluate the antixenosis of an insect-resistant versus -susceptible germplasm population (IRSGP), (iii) validating the proposed method through comparing the results with the historical phenotypic data and phenotyping-genotyping consistency data using PAV (presence/absence variation) markers linked with the identified loci CCW-1 and CCW-2, (iv) and evaluating the efficiency of the novel method through comparisons to the previous methods. Results: A dynamic and efficient evaluation procedure characterized with using V1 stage soybean seedlings infested with third-instar larvae in a micro-net-room in greenhouse with damaged leaf percentage (DLP) as indicator was established and designated V1TMD method. The middle term testing stage is the best dates for identifying resistant and susceptible accessions. The results from the V1TMD method were relatively stable, precise and accurate in comparison with the previous method with the detected most resistant and susceptible accessions consistent to the previous results. The DLP values differentiated obviously to coincide with the resistant and susceptible alleles of the PAV markers Gm07PAV0595 and Gm07PAV0389 tightly linked to the two resistance-related loci, CCW-1 and CCW-2, respectively, in IRSGP. Thus V1TMD is a high-throughput phenotyping method with its estimated efficiency 12 times and period shortening 4 times of those of the previous method. Conclusion: A dynamic and efficient V1TMD method for testing antixenosis against CCW was established, with highly resistant and highly susceptible accessions as standard checks and DLP as indicator. The method is remarkably quick, highly reproducible, and capable of testing large samples, therefore, is a high-throughput phenotyping method. © 2017 The Author(s).
KW  - Antixenosis
KW  - Common cutworm (CCW)
KW  - High-throughput phenotyping
KW  - Soybean
PB  - BioMed Central Ltd.
N1  - Cited By :1
N1  - Export Date: 3 August 2018
M3  - Article
DB  - Scopus
C7  - 66
LA  - English
N1  - Correspondence Address: Gai, J.; Nanjing Agricultural University, Soybean Research Institute/National Center for Soybean Improvement, MOA Key Laboratory for Biology and Genetic Improvement of Soybean (General)/, Jiangsu Collab. Innovation Modern Crop Prod., State Key Lab for Crop Genetics, Germplasm EnhancementChina; email: sri@njau.edu.cn
UR  - https://www.scopus.com/inward/record.uri?eid=2-s2.0-85027194614&doi=10.1186%2fs13007-017-0215-1&partnerID=40&md5=2e71b3dd516d5fcd69ce17f2c5799384
ER  - 

TY  - JOUR
TI  - Applicability of a “multi-stage pulse labeling” 15N approach to phenotype n dynamics in maize plant components during the growing season
T2  - Frontiers in Plant Science
J2  - Front. Plant Sci.
VL  - 8
PY  - 2017
DO  - 10.3389/fpls.2017.01360
SN  - 1664462X (ISSN) 
AU  - de Oliveira Silva, A.
AU  - Camberato, J.J.
AU  - Coram, T.
AU  - Filley, T.
AU  - Vyn, T.J.
AD  - Department of Agronomy, Kansas State University, Manhattan, KS, United States
AD  - Agronomy Department, Purdue University, West Lafayette, IN, United States
AD  - Australian Grain Technologies, Adelaide, SA, Australia
AB  - Research using labeled isotopic N(15N) can precisely quantify fertilizer nitrogen (N) uptake and organ-specific N allocation in field crops such as maize (Zea mays L.). The overall research objective was to study plant N uptake patterns potentially correlated with N use efficiency (NUE) in field-grown maize hybrids using a “multi-stage pulse labeling”15 N phenotyping strategy with an emphasis on the reproductive period. Five hybrids varying in NUE were compared under zero N fertilizer application (0N) plus a moderate rate of 112kg Nha−1 (112N) in 2013 (2 locations) and 2014 growing seasons. The equivalent of 3.2 (2013) to 2.1 (2014) kg of15 N ha−1, as labeled Ca(15NO3)2, was injected into soil on both sides of consecutive plants at multiple stages between V14 and R5. Aboveground plant biomass was primarily collected in short-term intervals (4–6 days after each15N application) in both years, and following a single long-term interval (at R6 after15N injection at R1) in 2014. Averaged across hybrids and site-years, the moderate N rate (112N) increased absolute15 N uptake at all stages; however, plants in the 0N treatment allocated proportionally more15 N to reproductive organs. Before flowering, short-term recovery of15N (15 Nrec) totaled ∼0.30 or 0.40kg kg−1 of the15 N applied, and ∼50% of that accumulated15Nu was found in leaves and 40% in stems. After flowering, plant15 Nrec totaled ∼0.30kg kg−1 of15 Napplied, and an average 30%of accumulated15 Nu was present in leaves, 17% in stems, and the remainder—usually the majority—in ears. At the R5 stage, despite a declining overall rate of15N uptake per GDD thermal unit, plant15 Nrec represented ∼0.25kg kg−1 of15 N applied, of which ∼65% was allocated to kernels. Overall long-term15 Nrec during grain filling was ∼0.45 and 0.70kg kg−1 of total15 N applied at R1 with 0 and 112N, respectively, and most (∼77%)15N uptake was found in kernels. The “multi-stage pulse labeling” technique proved to be a robust phenotyping strategy to differentiate reproductive-stage N uptake/allocation patterns to plant organs and maize efficiencies with newly available fertilizer N. © 2017 de Oliveira Silva, Camberato, Coram, Filley and Vyn.
KW  - Isotopic N
KW  - Maize hybrids
KW  - N recovery efficiency
KW  - Plant component N distribution
KW  - Plant N uptake
PB  - Frontiers Media S.A.
N1  - Cited By :3
N1  - Export Date: 3 August 2018
M3  - Article
DB  - Scopus
C7  - 1360
LA  - English
N1  - Correspondence Address: Vyn, T.J.; Agronomy Department, Purdue UniversityUnited States; email: tvyn@purdue.edu
UR  - https://www.scopus.com/inward/record.uri?eid=2-s2.0-85027674893&doi=10.3389%2ffpls.2017.01360&partnerID=40&md5=ab63efa1f7118d529242a4613fa9c494
ER  - 

TY  - JOUR
TI  - High throughput in vivo analysis of plant leaf chemical properties using hyperspectral imaging
T2  - Frontiers in Plant Science
J2  - Front. Plant Sci.
VL  - 8
PY  - 2017
DO  - 10.3389/fpls.2017.01348
SN  - 1664462X (ISSN) 
AU  - Pandey, P.
AU  - Ge, Y.
AU  - Stoerger, V.
AU  - Schnable, J.C.
AD  - Department of Biological Systems Engineering, University of Nebraska-Lincoln, Lincoln, NE, United States
AD  - Agricultural Research Division, University of Nebraska-Lincoln, Lincoln, NE, United States
AD  - Center for Plant Science Innovation, University of Nebraska-Lincoln, Lincoln, NE, United States
AD  - Department of Agronomy and Horticulture, University of Nebraska-Lincoln, Lincoln, NE, United States
AB  - Image-based high-throughput plant phenotyping in greenhouse has the potential to relieve the bottleneck currently presented by phenotypic scoring which limits the throughput of gene discovery and crop improvement efforts. Numerous studies have employed automated RGBimaging to characterize biomass and growth of agronomically important crops. The objective of this study was to investigate the utility of hyperspectral imaging for quantifying chemical properties of maize and soybean plants in vivo. These properties included leaf water content, as well as concentrations of macronutrients nitrogen (N), phosphorus (P), potassium (K), magnesium (Mg), calcium (Ca), and sulfur (S), and micronutrients sodium (Na), iron (Fe), manganese (Mn), boron (B), copper (Cu), and zinc (Zn). Hyperspectral images were collected from 60 maize and 60 soybean plants, each subjected to varying levels of either water deficit or nutrient limitation stress with the goal of creating a wide range of variation in the chemical properties of plant leaves. Plants were imaged on an automated conveyor belt system using a hyperspectral imager with a spectral range from 550 to 1,700 nm. Images were processed to extract reflectance spectrum from each plant and partial least squares regression models were developed to correlate spectral data with chemical data. Among all the chemical properties investigated, water content was predicted with the highest accuracy [R2 = 0.93 and RPD (Ratio of Performance to Deviation) = 3.8]. All macronutrients were also quantified satisfactorily (R2 from 0.69 to 0.92, RPD from 1.62 to 3.62), with N predicted best followed by P, K, and S. The micronutrients group showed lower prediction accuracy (R2 from 0.19 to 0.86, RPD from 1.09 to 2.69) than the macronutrient groups. Cu and Zn were best predicted, followed by Fe and Mn. Na and B were the only two properties that hyperspectral imaging was not able to quantify satisfactorily (R2 &lt; 0.3 and RPD &lt; 1.2). This study suggested the potential usefulness of hyperspectral imaging as a high-throughput phenotyping technology for plant chemical traits. Future research is needed to test the method more thoroughly by designing experiments to vary plant nutrients individually and cover more plant species, genotypes, and growth stages. © 2017 Pandey, Ge, Stoerger and Schnable.
KW  - Chemical sensing
KW  - High throughput plant phenotyping
KW  - Hyperspectral imaging
KW  - Macronutrients
KW  - Micronutrients
KW  - Water content
PB  - Frontiers Media S.A.
N1  - Cited By :12
N1  - Export Date: 3 August 2018
M3  - Article
DB  - Scopus
C7  - 1348
LA  - English
N1  - Correspondence Address: Ge, Y.; Department of Biological Systems Engineering, University of Nebraska-LincolnUnited States; email: yge2@unl.edu
UR  - https://www.scopus.com/inward/record.uri?eid=2-s2.0-85027692340&doi=10.3389%2ffpls.2017.01348&partnerID=40&md5=e0ead0b5c4833edd4c771b13640a68e1
ER  - 

TY  - JOUR
TI  - A high-throughput, field-based phenotyping technology for tall biomass crops
T2  - Plant Physiology
J2  - Plant Physiol.
VL  - 174
IS  - 4
SP  - 2008
EP  - 2022
PY  - 2017
DO  - 10.1104/pp.17.00707
SN  - 00320889 (ISSN) 
AU  - Salas Fernandez, M.G.
AU  - Bao, Y.
AU  - Tang, L.
AU  - Schnable, P.S.
AD  - Department of Agronomy, Iowa State University, Ames, IA, United States
AD  - Department of Agricultural and Biosystems Engineering, Iowa State University, Ames, IA, United States
AB  - Recent advances in omics technologies have not been accompanied by equally efficient, cost-effective, and accurate phenotyping methods required to dissect the genetic architecture of complex traits. Even though high-throughput phenotyping platforms have been developed for controlled environments, field-based aerial and ground technologies have only been designed and deployed for short-stature crops. Therefore, we developed and tested Phenobot 1.0, an auto-steered and self-propelled field-based high-throughput phenotyping platform for tall dense canopy crops, such as sorghum (Sorghum bicolor). Phenobot 1.0 was equipped with laterally positioned and vertically stacked stereo RGB cameras. Images collected from 307 diverse sorghum lines were reconstructed in 3D for feature extraction. User interfaces were developed, and multiple algorithms were evaluated for their accuracy in estimating plant height and stem diameter. Tested feature extraction methods included the following: (1) User-interactive Individual Plant Height Extraction (UsIn-PHe) based on dense stereo three-dimensional reconstruction; (2) Automatic Hedge-based Plant Height Extraction (Auto-PHe) based on dense stereo 3D reconstruction; (3) User-interactive Dense Stereo Matching Stem Diameter Extraction; and (4) User-interactive Image Patch Stereo Matching Stem Diameter Extraction (IPaS-Di). Comparative genome-wide association analysis and ground-truth validation demonstrated that both UsIn-PHe and Auto-PHe were accurate methods to estimate plant height, while Auto-PHe had the additional advantage of being a completely automated process. For stem diameter, IPaS-Di generated the most accurate estimates of this biomass-related architectural trait. In summary, our technology was proven robust to obtain ground-based high-throughput plant architecture parameters of sorghum, a tall and densely planted crop species. © 2017 American Society of Plant Biologists. All Rights Reserved.
KW  - algorithm
KW  - analysis of variance
KW  - anatomy and histology
KW  - biomass
KW  - crop
KW  - genetics
KW  - genome-wide association study
KW  - phenotype
KW  - plant stem
KW  - procedures
KW  - reproducibility
KW  - robotics
KW  - single nucleotide polymorphism
KW  - sorghum
KW  - three dimensional imaging
KW  - Algorithms
KW  - Analysis of Variance
KW  - Biomass
KW  - Crops, Agricultural
KW  - Genome-Wide Association Study
KW  - Imaging, Three-Dimensional
KW  - Phenotype
KW  - Plant Stems
KW  - Polymorphism, Single Nucleotide
KW  - Reproducibility of Results
KW  - Robotics
KW  - Sorghum
PB  - American Society of Plant Biologists
N1  - Cited By :3
N1  - Export Date: 3 August 2018
M3  - Article
DB  - Scopus
N1  - CODEN: PLPHA
C2  - 28620124
LA  - English
N1  - Correspondence Address: Salas Fernandez, M.G.; Department of Agronomy, Iowa State UniversityUnited States; email: mgsalas@iastate.edu
UR  - https://www.scopus.com/inward/record.uri?eid=2-s2.0-85026829373&doi=10.1104%2fpp.17.00707&partnerID=40&md5=ccb27c3a5569a4e6afe30c8f8c621479
ER  - 

TY  - JOUR
TI  - A novel multivariate approach to phenotyping and association mapping of multi-locus gametophytic self-incompatibility reveals S, Z, and other loci in a perennial ryegrass (Poaceae) population
T2  - Frontiers in Plant Science
J2  - Front. Plant Sci.
VL  - 8
PY  - 2017
DO  - 10.3389/fpls.2017.01331
SN  - 1664462X (ISSN) 
AU  - Thorogood, D.
AU  - Yates, S.
AU  - Manzanares, C.
AU  - Skot, L.
AU  - Hegarty, M.
AU  - Blackmore, T.
AU  - Barth, S.
AU  - Studer, B.
AD  - Institute of Biological, Environmental and Rural Sciences, Aberystwyth University, Aberystwyth, United Kingdom
AD  - Molecular Plant Breeding, Institute of Agricultural Sciences, ETH Zurich, Zurich, Switzerland
AD  - Oak Park Research Centre, Carlow, Ireland
AB  - Self-incompatibility (SI) is a mechanism that many flowering plants employ to prevent fertilisation by self- and self-like pollen ensuring heterozygosity and hybrid vigour. Although a number of single locus mechanisms have been characterised in detail, no multi-locus systems have been fully elucidated. Historically, examples of the genetic analysis of multi-locus SI, to make analysis tractable, are either made on the progeny of bi-parental crosses, where the number of alleles at each locus is restricted, or on crosses prepared in such a way that only one of the SI loci segregates. Perennial ryegrass (Lolium perenne L.) possesses a well-documented two locus (S and Z) gametophytic incompatibility system. A more universal, realistic proof of principle study was conducted in a perennial ryegrass population in which allelic and non-allelic diversity was not artificially restricted. A complex pattern of pollinations from a diallel cross was revealed which could not possibly be interpreted easily per se, even with an already established genetic model. Instead, pollination scores were distilled into principal component scores described as Compatibility Components (CC1-CC3). These were then subjected to a conventional genome-wide association analysis. CC1 associated with markers on linkage groups (LGs) 1, 2, 3, and 6, CC2 exclusively with markers in a genomic region on LG 2, and CC3 with markers on LG 1. BLAST alignment with the Brachypodium physical map revealed highly significantly associated markers with peak associations with genes adjacent and four genes away from the chromosomal locations of candidate SI genes, S- and Z-DUF247, respectively. Further significant associations were found in a Brachypodiumdistachyon chromosome 3 region, having shared synteny with LoliumLG 1, suggesting further SI loci linked to S or extensive micro-re-arrangement of the genome between B. distachyon and L. perenne. Significant associations with gene sequences aligning with marker sequences on LoliumLGs 3 and 6 were also identified. We therefore demonstrate the power of a novel association genetics approach to identify the genes controlling multi-locus gametophytic SI systems and to identify novel loci potentially involved in already established SI systems. © 2017 Thorogood, Yates, Manzanares, Skot, Hegarty, Blackmore, Barth and Studer.
KW  - DUF247
KW  - Gametophytic
KW  - Genome wide association studies (GWAS)
KW  - Pollen-stigma incompatibility
KW  - Principal components analysis (PCA)
KW  - S-locus
KW  - Self-incompatibility (SI)
KW  - Z-locus
PB  - Frontiers Media S.A.
N1  - Cited By :2
N1  - Export Date: 3 August 2018
M3  - Article
DB  - Scopus
C7  - 1331
LA  - English
N1  - Correspondence Address: Thorogood, D.; Institute of Biological, Environmental and Rural Sciences, Aberystwyth UniversityUnited Kingdom; email: dnt@aber.ac.uk
UR  - https://www.scopus.com/inward/record.uri?eid=2-s2.0-85027685783&doi=10.3389%2ffpls.2017.01331&partnerID=40&md5=e88a15a4db9e569857e759abbb11d283
ER  - 

TY  - JOUR
TI  - Validation of a low-cost 2D laser scanner in development of a more-affordable mobile terrestrial proximal sensing system for 3D plant structure phenotyping in indoor environment
T2  - Computers and Electronics in Agriculture
J2  - Comput. Electron. Agric.
VL  - 140
SP  - 180
EP  - 189
PY  - 2017
DO  - 10.1016/j.compag.2017.06.002
SN  - 01681699 (ISSN) 
AU  - Wang, H.
AU  - Lin, Y.
AU  - Wang, Z.
AU  - Yao, Y.
AU  - Zhang, Y.
AU  - Wu, L.
AD  - Institute of Remote Sensing and Geographic Information Systems, Beijing Key Lab of Spatial Information Integration and Its Applications, School of Earth and Space Sciences, Peking University, Beijing, China
AD  - Sichuan Academy of Forestry, Chengdu, Sichuan, China
AD  - School of Geography, Beijing Normal University, Beijing, China
AD  - College of Resources Environment and Tourism, Capital Normal University, Beijing, China
AB  - Plant phenotyping plays a critical role in grasping plant architectures and understanding plant responses to environment changes. Hence, various plant phenotyping techniques have kept being developed for different scenarios, via introducing diverse remote sensing (RS) techniques such as light detection and ranging (LIDAR). Now, one important trend of this field is developing low-cost 3D systems that are affordable by common users, whereas the often-used LIDAR sensors with high costs cannot satisfy this demand. To handle this issue, this study attempted to develop a low-cost 2D laser scanner based mobile terrestrial proximal sensing system for 3D plant structure phenotyping in indoor environment. Specifically, two RPLIDAR laser scanners, as one kind of the lowest-cost 2D LIDAR sensors in the contemporary market, are installed at the two far-ends of the scanner-fixing frame on the mobile platform, with their scan profiles set in an oblique-crossing way. Then, the movement of the platform, after accurate data georeferencing and calibration, can render the two series of 2D scanning profiles in parallel into a full 3D representation of each row of plants of interest. Based on the resulting 3D point clouds, detailed plant structure features can be derived. Tests showed that the proposed solution has been basically validated, in terms of the specific plant structure variables such as leaf area (R2 = 0.92). Overall, this work has pushed forward the development of LIDAR-based plant phenotyping techniques into the real-sense low-cost stage, and this suggests that more and more practical applications of LIDAR for plant phenotyping may occur in the communities such as plant cultivation and precision agriculture. © 2017 Elsevier B.V.
KW  - 2D laser scanner
KW  - 3D plant structure
KW  - Indoor environment
KW  - Low-cost
KW  - Plant phenotyping
KW  - Proximal sensing
KW  - Costs
KW  - Cultivation
KW  - Laser applications
KW  - Remote sensing
KW  - Scanning
KW  - 2D laser scanners
KW  - Indoor environment
KW  - Low costs
KW  - Plant phenotyping
KW  - Plant structures
KW  - Proximal sensing
KW  - Optical radar
KW  - environmental change
KW  - laser method
KW  - leaf area
KW  - lidar
KW  - model validation
KW  - phenotype
KW  - plant
KW  - plant community
KW  - precision agriculture
KW  - remote sensing
KW  - satellite sensor
KW  - three-dimensional modeling
KW  - two-dimensional modeling
PB  - Elsevier B.V.
N1  - Cited By :1
N1  - Export Date: 3 August 2018
M3  - Article
DB  - Scopus
N1  - CODEN: CEAGE
LA  - English
N1  - Correspondence Address: Lin, Y.; Institute of Remote Sensing and Geographic Information Systems, Beijing Key Lab of Spatial Information Integration and Its Applications, School of Earth and Space Sciences, Peking UniversityChina; email: yi.lin@pku.edu.cn
UR  - https://www.scopus.com/inward/record.uri?eid=2-s2.0-85020651378&doi=10.1016%2fj.compag.2017.06.002&partnerID=40&md5=ae8c37eac1c9820cfc22e474aca0b154
ER  - 

TY  - JOUR
TI  - Unlocking the potential of plant phenotyping data through integration and data-driven approaches
T2  - Current Opinion in Systems Biology
J2  - Curr. Opin. Syst.
VL  - 4
SP  - 58
EP  - 63
PY  - 2017
DO  - 10.1016/j.coisb.2017.07.002
SN  - 24523100 (ISSN) 
AU  - Coppens, F.
AU  - Wuyts, N.
AU  - Inzé, D.
AU  - Dhondt, S.
AD  - Department of Plant Biotechnology and Bioinformatics, Ghent University, Technologiepark 927, Ghent, Belgium
AD  - Center for Plant Systems Biology, VIB, Technologiepark 927, Ghent, Belgium
AB  - Plant phenotyping has emerged as a comprehensive field of research as the result of significant advancements in the application of imaging sensors for high-throughput data collection. The flip side is the risk of drowning in the massive amounts of data generated by automated phenotyping systems. Currently, the major challenge lies in data management, on the level of data annotation and proper metadata collection, and in progressing towards synergism across data collection and analyses. Progress in data analyses includes efforts towards the integration of phenotypic and -omics data resources for bridging the phenotype-genotype gap and obtaining in-depth insights into fundamental plant processes. © 2017 The Authors.
KW  - Data integration
KW  - Data management
KW  - Data-driven analysis
KW  - Plant phenotyping
KW  - data extraction
KW  - genetic database
KW  - genotype phenotype correlation
KW  - high throughput screening
KW  - hypothesis
KW  - image processing
KW  - information processing
KW  - information system
KW  - machine learning
KW  - metadata
KW  - nonhuman
KW  - phenotype
KW  - plant genetics
KW  - plant growth
KW  - Review
PB  - Elsevier Ltd
N1  - Cited By :2
N1  - Export Date: 3 August 2018
M3  - Review
DB  - Scopus
LA  - English
N1  - Correspondence Address: Inzé, D.; Department of Plant Biotechnology and Bioinformatics, Ghent University, Technologiepark 927, Belgium; email: dirk.inze@ugent.vib.be
UR  - https://www.scopus.com/inward/record.uri?eid=2-s2.0-85045034307&doi=10.1016%2fj.coisb.2017.07.002&partnerID=40&md5=da6e4cf048d711668d5fbbebed5a5190
ER  - 

TY  - JOUR
TI  - Linear discriminant analysis reveals differences in root architecture in wheat seedlings related to nitrogen uptake efficiency
T2  - Journal of Experimental Botany
J2  - J. Exp. Bot.
VL  - 68
IS  - 17
SP  - 4969
EP  - 4981
PY  - 2017
DO  - 10.1093/jxb/erx300
SN  - 00220957 (ISSN) 
AU  - Kenobi, K.
AU  - Atkinson, J.A.
AU  - Wells, D.M.
AU  - Gaju, O.
AU  - De Silva, J.G.
AU  - Foulkes, M.J.
AU  - Dryden, I.L.
AU  - Wood, A.T.A.
AU  - Bennett, M.J.
AD  - Department of Mathematics, Aberystwyth University, Penglais, Aberystwyth, Ceredigion, United Kingdom
AD  - Centre for Plant Integrative Biology, School of Biosciences, Sutton Bonington Campus, University of Nottingham, United Kingdom
AD  - Division of Plant and Crop Sciences, Sutton Bonington Campus, University of Nottingham, United Kingdom
AD  - School of Mathematical Sciences, University of Nottingham, University Park, United Kingdom
AB  - Root architecture impacts water and nutrient uptake efficiency. Identifying exactly which root architectural properties influence these agronomic traits can prove challenging. In this paper, approximately 300 wheat (Triticum aestivum) plants were divided into four groups using two binary classifications, high versus low nitrogen uptake efficiency (NUpE), and high versus low nitrate in the growth medium. The root system architecture for each wheat plant was captured using 16 quantitative variables. The multivariate analysis tool, linear discriminant analysis, was used to construct composite variables, each a linear combination of the original variables, such that the score of the plants on the new variables showed the maximum between-group variability. The results show that the distribution of root-system architecture traits differs between low- and high-NUpE plants and, less strongly, between low-NUpE plants grown on low versus high nitrate media. © The Author 2017. Published by Oxford University Press on behalf of the Society for Experimental Biology.
KW  - Linear discriminant analysis
KW  - Mahalanobis distance
KW  - nitrogen uptake efficiency
KW  - plant phenotyping
KW  - root system architecture
KW  - Triticum aestivum
KW  - Watkins lines
KW  - wheat root biology
KW  - nitric acid derivative
KW  - nitrogen
KW  - anatomy and histology
KW  - discriminant analysis
KW  - growth, development and aging
KW  - metabolism
KW  - plant root
KW  - seedling
KW  - wheat
KW  - Discriminant Analysis
KW  - Nitrates
KW  - Nitrogen
KW  - Plant Roots
KW  - Seedlings
KW  - Triticum
PB  - Oxford University Press
N1  - Export Date: 3 August 2018
M3  - Article
DB  - Scopus
N1  - CODEN: JEBOA
C2  - 29048563
LA  - English
N1  - Correspondence Address: Kenobi, K.; Department of Mathematics, Aberystwyth UniversityUnited Kingdom; email: kik10@aber.ac.uk
UR  - https://www.scopus.com/inward/record.uri?eid=2-s2.0-85032874834&doi=10.1093%2fjxb%2ferx300&partnerID=40&md5=bff36e3e4d6a3dd14365e10edc0fa9c5
ER  - 

TY  - JOUR
TI  - OpenSimRoot: widening the scope and application of root architectural models
T2  - New Phytologist
J2  - New Phytol.
VL  - 215
IS  - 3
SP  - 1274
EP  - 1286
PY  - 2017
DO  - 10.1111/nph.14641
SN  - 0028646X (ISSN) 
AU  - Postma, J.A.
AU  - Kuppe, C.
AU  - Owen, M.R.
AU  - Mellor, N.
AU  - Griffiths, M.
AU  - Bennett, M.J.
AU  - Lynch, J.P.
AU  - Watt, M.
AD  - Plant Sciences, Institute of Bio and Geosciences 2, Forschungszentrum Jülich, Wilhelm-Johnen Straße, Jülich, Germany
AD  - Centre for Mathematical Medicine and Biology, School of Mathematical Sciences, University of Nottingham, Nottingham, United Kingdom
AD  - Centre for Plant Integrative Biology, University of Nottingham, Nottingham, United Kingdom
AD  - Plant & Crop Sciences Division, School of Biosciences, University of Nottingham, Nottingham, United Kingdom
AD  - Department of Plant Science, Pennsylvania State University, 102 Tyson Building, University Park, PA, United States
AB  - OpenSimRoot is an open-source, functional–structural plant model and mathematical description of root growth and function. We describe OpenSimRoot and its functionality to broaden the benefits of root modeling to the plant science community. OpenSimRoot is an extended version of SimRoot, established to simulate root system architecture, nutrient acquisition and plant growth. OpenSimRoot has a plugin, modular infrastructure, coupling single plant and crop stands to soil nutrient and water transport models. It estimates the value of root traits for water and nutrient acquisition in environments and plant species. The flexible OpenSimRoot design allows upscaling from root anatomy to plant community to estimate the following: resource costs of developmental and anatomical traits; trait synergisms; and (interspecies) root competition. OpenSimRoot can model three-dimensional images from magnetic resonance imaging (MRI) and X-ray computed tomography (CT) of roots in soil. New modules include: soil water-dependent water uptake and xylem flow; tiller formation; evapotranspiration; simultaneous simulation of mobile solutes; mesh refinement; and root growth plasticity. OpenSimRoot integrates plant phenotypic data with environmental metadata to support experimental designs and to gain a mechanistic understanding at system scales. © 2017 The Authors. New Phytologist © 2017 New Phytologist Trust
KW  - functional–structural plant model
KW  - model-driven phenotyping
KW  - OpenSimRoot
KW  - plant nutrition
KW  - root architectural traits
KW  - root system architecture
KW  - simulation
KW  - agricultural modeling
KW  - anatomy
KW  - evapotranspiration
KW  - experimental design
KW  - growth
KW  - nutrition
KW  - phenotype
KW  - plant community
KW  - root architecture
KW  - root system
KW  - simulation
KW  - software
KW  - soil nutrient
KW  - soil water
KW  - three-dimensional modeling
KW  - tillering
KW  - water uptake
KW  - xylem
KW  - anatomy and histology
KW  - biological model
KW  - computer simulation
KW  - growth, development and aging
KW  - phenotype
KW  - plant root
KW  - quantitative trait
KW  - software
KW  - soil
KW  - Computer Simulation
KW  - Models, Biological
KW  - Phenotype
KW  - Plant Roots
KW  - Quantitative Trait, Heritable
KW  - Software
KW  - Soil
PB  - Blackwell Publishing Ltd
N1  - Cited By :10
N1  - Export Date: 3 August 2018
M3  - Article
DB  - Scopus
N1  - CODEN: NEPHA
C2  - 28653341
LA  - English
N1  - Correspondence Address: Postma, J.A.; Plant Sciences, Institute of Bio and Geosciences 2, Forschungszentrum Jülich, Wilhelm-Johnen Straße, Germany; email: j.postma@fz-juelich.de
UR  - https://www.scopus.com/inward/record.uri?eid=2-s2.0-85022203428&doi=10.1111%2fnph.14641&partnerID=40&md5=fb3cb8fb5cb49fb124b1a657b24cc67b
ER  - 

TY  - JOUR
TI  - Application of remote sensing to identify adult plant resistance loci to stripe rust in two bread wheat mapping populations
T2  - Precision Agriculture
J2  - Precis. Agric.
VL  - 18
IS  - 4
SP  - 411
EP  - 428
PY  - 2017
DO  - 10.1007/s11119-016-9461-x
SN  - 13852256 (ISSN) 
AU  - Pretorius, Z.A.
AU  - Lan, C.X.
AU  - Prins, R.
AU  - Knight, V.
AU  - McLaren, N.W.
AU  - Singh, R.P.
AU  - Bender, C.M.
AU  - Kloppers, F.J.
AD  - Department of Plant Sciences, University of the Free State, Bloemfontein, South Africa
AD  - International Maize and Wheat Improvement Center (CIMMYT), Apdo, Postal 6-641, Mexico, DF, Mexico
AD  - CenGen (Pty) Ltd, 78 Fairbairn Street, Worcester, South Africa
AD  - Pannar Seed Ltd, P.O. Box 19, Greytown, South Africa
AB  - Phenotyping of wheat stripe rust in genetic studies has traditionally relied on quantifying disease by means of the modified Cobb Scale. This approach requires scoring of disease severity and response type, either on flag leaves or on a whole plot basis. The use of spectral crop sensors in wheat phenotyping has raised the question of whether this objective methodology is suitable for detecting stripe rust resistance loci in genetic studies. An Avocet S X Francolin#1 recombinant inbred population developed at the International Maize and Wheat Improvement Center (Centro Internacional de Mejoramiento de Maiz y Trigo—acronym CIMMYT), and a Kariega X Avocet S doubled haploid population developed in South Africa, both with available genetic maps, were used in this study. Field trials for stripe rust evaluation of these populations were planted at Greytown, South Africa in 2013 and 2014. Severe and uniformly distributed infection of Puccinia striiformis race 6E22A+ occurred in both years. Populations and parents were phenotyped according to the modified Cobb Scale and with a handheld Trimble GreenSeeker® crop sensor (model HCS-100). The sensing device emits red and infrared light and measures the reflectance of each wavelength in terms of the normalized difference vegetation index (NDVI). In both years, NDVI detected four previously characterized quantitative trait loci (QTL) on chromosomes 1BL, 2BS, 3BS and 6AL in the Avocet S X Francolin#1 population. The same QTL were detected with visual estimates in 2013 but only 2BS was significant in 2014. In the Kariega X Avocet S population, all stripe rust traits, including NDVI, mapped to previously described QTL on chromosomes 2BS, 4AL and 7DS. Remote sensing of infection levels thus consistently detected the same QTL regions as described by using visual ratings in earlier studies, indicating that a crop sensor can be easily applied in genetic mapping of stripe rust resistance in wheat. © 2016, Springer Science+Business Media New York.
KW  - NDVI
KW  - Puccinia striiformis
KW  - QTL
KW  - Stripe rust phenotyping
KW  - chromosome
KW  - disease resistance
KW  - disease severity
KW  - genetic analysis
KW  - genetic marker
KW  - maize
KW  - NDVI
KW  - pathogen
KW  - phenotype
KW  - remote sensing
KW  - rust disease
KW  - sensor
KW  - wheat
KW  - South Africa
KW  - Puccinia striiformis
KW  - Triticum aestivum
KW  - Zea mays
PB  - Springer New York LLC
N1  - Export Date: 3 August 2018
M3  - Article
DB  - Scopus
N1  - CODEN: PREAF
LA  - English
N1  - Correspondence Address: Pretorius, Z.A.; Department of Plant Sciences, University of the Free StateSouth Africa; email: pretorza@ufs.ac.za
UR  - https://www.scopus.com/inward/record.uri?eid=2-s2.0-84979645415&doi=10.1007%2fs11119-016-9461-x&partnerID=40&md5=3ac7b622641d0632d3e8d6fa07c9e582
ER  - 

TY  - JOUR
TI  - The rapid A–Ci response: photosynthesis in the phenomic era
T2  - Plant Cell and Environment
J2  - Plant Cell Environ.
VL  - 40
IS  - 8
SP  - 1256
EP  - 1262
PY  - 2017
DO  - 10.1111/pce.12911
SN  - 01407791 (ISSN) 
AU  - Stinziano, J.R.
AU  - Morgan, P.B.
AU  - Lynch, D.J.
AU  - Saathoff, A.J.
AU  - McDermitt, D.K.
AU  - Hanson, D.T.
AD  - Department of Biology, The University of New Mexico, Albuquerque, NM, United States
AD  - Department of Biology, The University of Western Ontario, London, ON, Canada
AD  - LI-COR Inc., Lincoln, NE, United States
AD  - School of Natural Resources, University of Nebraska–Lincoln, Lincoln, NE, United States
AB  - Phenotyping for photosynthetic gas exchange parameters is limiting our ability to select plants for enhanced photosynthetic carbon gain and to assess plant function in current and future natural environments. This is due, in part, to the time required to generate estimates of the maximum rate of ribulose-1,5-bisphosphate carboxylase oxygenase (Rubisco) carboxylation (Vc,max) and the maximal rate of electron transport (Jmax) from the response of photosynthesis (A) to the CO2 concentration inside leaf air spaces (Ci). To relieve this bottleneck, we developed a method for rapid photosynthetic carbon assimilation CO2 responses [rapid A–Ci response (RACiR)] utilizing non-steady-state measurements of gas exchange. Using high temporal resolution measurements under rapidly changing CO2 concentrations, we show that RACiR techniques can obtain measures of Vc,max and Jmax in ~5 min, and possibly even faster. This is a small fraction of the time required for even the most advanced gas exchange instrumentation. The RACiR technique, owing to its increased throughput, will allow for more rapid screening of crops, mutants and populations of plants in natural environments, bringing gas exchange into the phenomic era. © 2017 The Authors Plant, Cell & Environment Published by John Wiley & Sons Ltd
KW  - A–Ci
KW  - C3
KW  - carboxylation
KW  - CO2
KW  - gas exchange
KW  - phenotyping
KW  - photosynthesis
KW  - assimilation efficiency
KW  - carbon dioxide
KW  - concentration (composition)
KW  - enzyme
KW  - enzyme activity
KW  - gas exchange
KW  - phenotype
KW  - photosynthesis
KW  - carbon dioxide
KW  - metabolism
KW  - phenotype
KW  - photosynthesis
KW  - Populus
KW  - Carbon Dioxide
KW  - Phenotype
KW  - Photosynthesis
KW  - Populus
PB  - Blackwell Publishing Ltd
N1  - Cited By :10
N1  - Export Date: 3 August 2018
M3  - Article
DB  - Scopus
N1  - CODEN: PLCED
C2  - 28247953
LA  - English
N1  - Correspondence Address: Hanson, D.T.; Department of Biology, The University of New MexicoUnited States; email: dthanson@unm.edu
UR  - https://www.scopus.com/inward/record.uri?eid=2-s2.0-85014022966&doi=10.1111%2fpce.12911&partnerID=40&md5=a79263148fbeb31f3602251bd981f5a7
ER  - 

TY  - JOUR
TI  - Data management for plant phenomics
T2  - Journal of Plant Biology
J2  - J. Plant Biol.
VL  - 60
IS  - 4
SP  - 285
EP  - 297
PY  - 2017
DO  - 10.1007/s12374-017-0027-x
SN  - 12269239 (ISSN) 
AU  - Kim, S.-L.
AU  - Solehati, N.
AU  - Choi, I.-C.
AU  - Kim, K.-H.
AU  - Kwon, T.-R.
AD  - The National Institute of Agricultural Sciences, 370 Nongsaengmyeong-ro, Wansan-gu, Jeonju-si, Jeollabuk-do, South Korea
[truncated: 5,402,751 more chars]
