# Supplementary material for: Plant Phenotyping Research Trends, a Science Mapping Approach
Source: Front Plant Sci. 2019 Jan 7;9:1933. doi: 10.3389/fpls.2018.01933 (PMC6330294; doi:10.3389/fpls.2018.01933)
Supplement: Supplementary file 1 [file Data_Sheet_1.ZIP › ATT-02_PP_map.txt]

id	label	x	y	cluster	weight<Links>	weight<Total link strength>	weight<Occurrences>	score<Avg. pub. year>	score<Avg. citations>	score<Avg. norm. citations>
1	3d reconstruction	-1.163	0.2468	1	87	187	23	2015.5217	10.913	0.8552
2	abiotic	0.4181	0.4758	3	106	211	15	2013	40	1.0135
3	abiotic stress	-0.1434	0.1535	3	177	422	33	2015.0303	16.6061	1.2514
4	abiotic stress tolerance	0.1915	0.1302	3	145	277	21	2014.0476	26.3333	1.0954
5	accumulation	-0.0399	0.1741	3	251	735	65	2013.2154	19.9538	0.9412
6	acid	0.2974	0.4961	3	243	668	59	2012.4576	29.1525	0.8266
7	adult plant	0.3317	0.2272	2	132	225	19	2015.0526	9.1579	0.9024
8	aflp	1.4459	-0.0388	2	93	196	14	2010.2143	33.9286	0.7571
9	agronomic trait	0.4279	-0.4064	2	237	684	54	2014.5556	21.6481	1.1717
10	alfalfa	0.8865	0.2984	2	108	191	14	2014.7857	6.4286	0.5643
11	algorithm	-1.0397	0.2894	1	207	624	75	2014.9467	14.5333	1.1976
12	allele	0.8708	-0.0711	2	293	1566	122	2012.7541	23.9508	0.8659
13	alteration	0.0552	0.7436	3	125	223	27	2011.8148	36.8519	0.9585
14	anthesis	-0.6432	-0.7248	1	156	300	23	2014.6087	9.087	0.9066
15	arabidopsis thaliana	-0.2838	0.6358	3	281	1565	160	2012.2812	36.8438	1.1088
16	arachis hypogaea	1.4971	-0.3763	2	96	227	17	2013.0588	31.2941	1.206
17	architecture	-0.7606	0.4747	1	248	966	88	2014.5568	22.8636	1.2811
18	art	-0.5798	0.5789	1	87	121	14	2014.5714	30.3571	1.8324
19	assessment	-0.5597	0.0128	1	300	1334	129	2014.4109	12.5659	0.7801
20	association analysis	0.5803	-0.2283	2	313	1796	134	2014.3134	21.4328	1.2355
21	automation	-0.8227	0.4744	1	147	285	33	2014.3939	29.9091	1.3769
22	backcrossing	1.2508	-0.402	2	109	208	15	2011.8667	50.6	1.1391
23	bacterium	0.1848	0.8192	3	115	211	24	2011.9583	18.125	1.0106
24	biomass	-0.6167	-0.3724	1	310	1687	133	2014.609	14.6992	0.9242
25	biomass accumulation	-0.5322	-0.5171	1	136	267	21	2014.6667	12.0952	0.8909
26	biomass production	-0.5036	-0.2645	1	157	287	23	2013.6087	10.6087	0.499
27	biotechnology	0.3119	0.599	3	143	285	26	2013.8077	40.5769	0.8289
28	camera	-1.1117	0.0511	1	211	842	86	2015.4186	11.8953	1.1936
29	candidate gene	0.9171	-0.0262	2	255	1078	79	2014.1899	23.0127	1.1824
30	canopy	-0.9066	-0.3814	1	203	570	50	2014.9	18.94	1.4318
31	canopy temperature	-0.8059	-0.6762	1	176	454	33	2014.5455	22.2424	1.2963
32	capacity	-0.6131	-0.1875	1	263	856	74	2013.6622	30.1351	1.5553
33	cell	-0.1417	0.7047	3	219	604	73	2012.0411	19.3699	0.7049
34	chickpea	1.1165	-0.3881	2	114	244	19	2015.1579	16.2105	1.1509
35	chlorophyll	-0.6504	-0.2347	1	228	691	57	2014.5088	13.4211	1.1044
36	chlorophyll fluorescence	-0.6157	-0.0435	1	228	721	64	2014.3125	22.3281	1.3288
37	chromosome	1.0093	-0.4655	2	273	1693	117	2013.735	15.1709	0.7752
38	classification	-0.7194	0.3734	1	158	289	37	2014.1081	11.0541	1.0499
39	climate	-0.0607	0.0224	3	192	407	32	2014.2188	27.6875	1.3038
40	climate change	-0.0015	0.1287	3	232	754	63	2014.6984	24.8254	1.2457
41	clone	0.9008	0.2573	2	140	271	25	2010.44	17.24	0.5124
42	color	-0.194	0.4554	1	178	448	41	2014.9512	8.3171	0.8475
43	complex trait	0.3564	-0.2406	2	267	912	69	2013.4638	45.2754	1.5664
44	controlled condition	-0.0257	-0.2425	1	196	423	34	2015.3235	9.6765	0.9956
45	controlled environment	-0.5556	-0.4145	1	150	261	20	2013.15	46.75	1.5775
46	cotton	0.3078	-0.5959	2	118	185	16	2013.5625	23.1875	1.6808
47	crop improvement	0.1779	0.0991	3	251	786	61	2013.8852	39.0328	1.6545
48	crop performance	-0.6562	0.1034	1	145	222	18	2014.6111	24	1.2736
49	crop productivity	-0.189	0.1504	3	177	402	37	2014.8649	33.4054	1.8123
50	crossing	1.0412	-0.4296	2	280	1638	122	2012.0984	23.9262	0.8427
51	damage	0.4455	0.2999	2	188	423	34	2013.8235	12.3235	0.6042
52	data collection	-1.1609	0.3439	1	97	195	23	2014.2609	31.5217	1.9841
53	data processing	-0.8192	0.2207	1	165	309	32	2013.1562	29.0625	1.2621
54	dataset	-0.5972	0.5376	1	234	718	83	2014.0241	27.4819	1.3195
55	deployment	0.8369	0.2096	2	161	427	30	2014.3333	17.5667	1.2826
56	depth	-0.5691	-0.4375	1	190	551	43	2014.7674	22.907	1.1119
57	determination	-0.6127	0.0648	1	238	607	63	2013.127	31.9524	0.9597
58	device	-0.8179	0.3049	1	169	340	34	2014.7647	16.0588	1.4024
59	diameter	-0.7525	0.3121	1	179	492	47	2014.5745	13.1489	0.7451
60	disease	0.8259	0.3665	2	288	1703	153	2013.5686	15.6275	0.8596
61	dissection	0.2903	0.0456	3	134	250	20	2011.65	48.25	1.4223
62	distance	0.5466	-0.1628	2	220	637	55	2011.9273	37.2182	1.2528
63	diversity	0.4918	0.2739	2	303	1407	128	2013.3125	18.3125	0.8474
64	dna	0.8462	0.5396	2	182	446	40	2011.725	22.15	0.6639
65	dna marker	1.414	-0.0203	2	116	261	16	2011.375	30.8125	0.69
66	domestication	0.6532	0.3128	2	111	180	16	2013.125	31.8125	0.7919
67	drought	-0.2805	-0.4964	1	323	2201	169	2014.2781	24.3136	1.2525
68	drought adaptation	-0.3548	-0.8017	1	139	281	19	2012.8421	26.6316	0.9798
69	drought condition	-0.4372	-0.8238	1	176	421	29	2014.2069	22.0345	1.3082
70	drought environment	-0.4953	-0.7249	1	122	200	14	2013.5714	11.2857	0.6318
71	drought resistance	-0.21	-0.7725	1	161	368	27	2012.5556	30.963	0.8883
72	drought response	-0.1203	-0.6925	1	157	336	22	2014	27.3636	0.9978
73	drought stress	-0.2571	-0.577	1	236	685	49	2013.4898	28.3878	1.1357
74	drought tolerance	-0.0229	-0.5548	1	280	1118	83	2013.9398	24.1687	1.0137
75	dry matter content	-0.8849	-0.3553	1	185	390	33	2014.2121	17.8485	0.836
76	ear	-0.8054	-0.3298	1	124	193	18	2016.2778	9.2778	1.0238
77	early development	-0.8222	-0.455	1	103	170	16	2013.6875	17.75	0.9999
78	early growth stage	-0.2258	-0.4643	1	125	188	15	2014.2667	14	1.2839
79	elongation	-0.3351	0.0282	1	175	377	31	2013.0645	16.3548	0.7091
80	environmental change	-0.3076	0.804	3	106	169	15	2013.9333	77.6	2.4118
81	environmental effect	-0.0237	0.5298	3	85	111	14	2012.9286	17.8571	1.0522
82	environmental response	-0.2066	0.8114	3	90	145	13	2014.6923	68.6154	2.4075
83	enzyme	0.3981	0.7624	3	146	312	37	2011.2973	30.3784	0.6617
84	expression	0.3456	0.3018	3	287	1073	103	2012.2233	23.1553	0.8592
85	f2 population	1.5056	-0.1855	2	100	264	21	2010.5714	23.2857	0.5592
86	feed	0.2201	0.37	3	120	193	19	2014.2105	13.1053	0.8119
87	field condition	-0.6128	-0.3411	1	288	1093	99	2014.596	19.6768	1.1516
88	field experiment	-0.2013	-0.3555	1	189	355	30	2013.0333	29.5333	1.1477
89	field trial	-0.414	-0.3394	1	232	592	48	2014.2292	24.0208	1.201
90	flower	-0.0247	-0.0163	1	126	212	22	2013.3182	9.7273	0.537
91	food	0.0201	0.5384	3	214	530	53	2014.283	28.1321	1.175
92	food security	-0.004	0.3496	3	170	364	28	2014.6786	58.2857	2.0642
93	fruit	0.1499	0.57	3	179	415	41	2013.8293	21.5854	1.0121
94	functional genomic	0.0541	0.7018	3	173	406	35	2011.0571	86.4	1.4487
95	fusarium	1.3036	0.1014	2	90	160	14	2012.3571	15.8571	0.7992
96	gene expression	0.1323	0.6375	3	137	252	25	2013.44	34.48	1.1178
97	gene function	0.1428	0.662	3	138	299	28	2011.7143	60.8571	0.9709
98	genes	0.6338	0.1964	2	339	3763	312	2012.8526	28.5417	1.0265
99	genetic analysis	0.4059	-0.1176	2	239	662	54	2013.0185	26.2222	1.3043
100	genetic architecture	0.5493	-0.1396	2	206	571	44	2014.3864	26	1.4154
101	genetic background	0.6492	0.0666	2	221	631	47	2012.2979	29.2766	0.8603
102	genetic basis	0.3592	-0.4709	2	246	742	58	2013.7414	34.9483	1.3635
103	genetic dissection	0.6381	-0.3872	2	105	152	14	2013.5714	14.4286	1.005
104	genetic diversity	0.508	0.0893	2	257	883	75	2013.4	30.04	1.1563
105	genetic factor	0.5802	-0.3759	2	136	226	17	2012.4706	29.3529	1.4623
106	genetic gain	0.2462	-0.6397	2	147	317	27	2014.7778	21.7037	1.2954
107	genetic improvement	0.1151	-0.6137	2	189	442	40	2014.275	27.575	1.3406
108	genetic mapping	0.9649	-0.2339	2	199	557	38	2012.9474	19.7632	0.9288
109	genetic marker	1.0996	-0.1431	2	150	299	23	2012.0435	39.6957	1.2733
110	genetic resource	0.4074	-0.0643	2	223	529	41	2014.2683	25.5854	0.9446
111	genetics	0.245	0.6616	3	121	201	24	2014.2083	18.625	0.9609
112	genome wide association	0.7417	0.0182	2	236	847	59	2015.2542	24.7458	1.6917
113	genomes	0.6511	0.6498	2	199	560	47	2012.8936	22.1064	0.86
114	genomic prediction	0.7118	-0.6045	2	77	146	14	2015.5	24.3571	1.858
115	genomic region	0.8683	-0.301	2	222	732	49	2014.8571	17.6735	0.9329
116	genomic selection	0.7438	-0.4322	2	170	531	46	2014.7609	24.8261	1.2679
117	genomics	0.3559	0.3568	3	256	932	86	2013.5698	24.8372	1.2686
118	genotypic difference	-0.6672	-0.5068	1	145	258	22	2014.2727	21.0455	1.1121
119	genotypic diversity	-0.4267	-0.575	1	149	269	22	2013.2273	15.2727	0.6563
120	genotyping	0.8453	0.0874	2	291	1508	125	2012.928	32.288	1.1249
121	germination	-0.212	0.2966	1	193	415	37	2013.5946	16.5405	0.6755
122	germplasm	0.4754	-0.0766	2	310	1420	119	2014.0168	27.9244	1.0763
123	glycine max	0.0106	-0.3125	1	145	216	19	2013.1579	20.2105	1.0731
124	grain	-0.1669	-0.5587	1	247	764	64	2013.9688	19.0938	0.8647
125	grain weight	0.4127	-0.8757	2	134	264	17	2012.9412	26.6471	0.8378
126	grain yield	-0.2886	-0.7547	1	274	1196	92	2014.4891	20.1848	1.0641
127	ground	-1.0892	-0.1704	1	130	262	23	2016.3043	10.4348	1.6634
128	growth	-0.4633	0.2372	1	340	3019	277	2013.8845	21.0903	1.0686
129	growth chamber	-0.6314	0.0954	1	128	196	19	2014.1053	21.6316	0.9529
130	growth condition	-0.1448	0.5187	3	173	328	30	2013.2667	13.9	0.8166
131	growth rate	-0.5938	-0.0515	1	212	581	47	2013.9149	27.0213	1.3064
132	growth stage	-0.2712	-0.2845	1	216	482	38	2014.3158	28.5789	0.8766
133	haplotype	0.9776	-0.2787	2	170	422	29	2014	23.3448	0.9448
134	harvest	-0.7827	-0.1321	1	159	273	23	2014.6957	10.7826	0.5931
135	harvest index	-0.1934	-0.6157	1	173	333	21	2014.4286	14.2381	0.6477
136	heat	-0.0768	-0.447	1	218	556	41	2014.8049	23.9024	1.2223
137	helianthus annuus	0.362	-0.0167	2	143	237	22	2014	8.8636	0.7547
138	heritability	-0.0139	-0.5127	1	257	860	72	2013.7361	24.9722	1.1319
139	high throughput	-0.5045	0.3369	1	249	651	58	2014.3448	29.9655	1.5038
140	high throughput phenotyping	-0.6803	0.013	1	267	932	85	2014.7529	15.5176	1.3185
141	hordeum vulgare	0.2582	-0.1761	2	144	250	23	2014.3478	9.5217	0.9369
142	host	0.6062	0.6696	2	159	363	39	2014.0256	11.7692	1.0644
143	htp	-0.902	0.1546	1	271	1050	96	2014.9792	23.5833	1.6229
144	hyperspectral imaging	-0.5433	0.2844	1	104	188	17	2016.1176	14.2941	1.9948
145	image analysis	-0.953	0.3066	1	215	705	67	2015	18.7313	1.2734
146	imaging	-0.8823	0.133	1	325	3004	299	2014.913	17.2007	1.2066
147	imbreeding	0.159	-0.4403	1	150	292	25	2011.88	32.96	0.9714
148	individual plant	-0.7231	-0.0845	1	164	324	32	2013.7188	29.3438	1.1694
149	infection	0.587	0.5923	2	197	589	51	2014.1373	9.2157	0.7793
150	inheritance	0.9599	0.1523	2	197	514	41	2012.4634	13.2195	0.5113
151	inoculation	0.7355	0.3882	2	188	506	43	2014.6279	8	0.5886
152	insect	0.6923	0.4334	2	123	236	23	2013.4783	28.5217	1.0809
153	introgression	0.7708	-0.3001	2	200	566	42	2013.5238	25.0476	0.9702
154	irrigation	-0.6606	-0.7569	1	141	337	27	2015.1111	10.2222	0.8052
155	lai	-0.8155	-0.2653	1	246	770	65	2014.4615	18.5846	1.1498
156	landrace	0.6683	-0.2968	2	208	582	39	2014.0513	15.2051	0.6145
157	large scale	-0.3331	0.3451	1	148	221	18	2014.5	14.6111	0.9608
158	large scale phenotyping	-0.0599	0.5931	3	132	211	19	2013.5263	18.5789	0.8671
159	lateral root	-0.8236	0.7735	1	107	228	21	2014.381	16.1429	0.8755
160	leaf	-0.3667	-0.2576	1	296	1250	117	2014.3333	12.9658	0.8985
161	leaf growth	-0.9147	0.0017	1	130	257	26	2013.7692	20.6923	0.8331
162	leaf rust	1.1588	-0.0829	2	80	174	14	2010.5714	35.7143	1.0418
163	leaf size	-0.2335	0.1099	1	106	168	16	2012.875	18.5	1.1111
164	leaf temperature	-0.4864	-0.796	1	132	232	17	2015	20.4118	1.016
165	legume	0.4906	0.3731	2	183	342	31	2014.0645	16.4839	0.858
166	light	-0.4252	0.0414	1	248	742	70	2012.8857	21.8714	1.1254
167	linkage disequilibrium	1.3378	-0.3625	2	106	215	15	2012.6667	50	1.3364
168	linkage group	1.3499	-0.2243	2	149	536	36	2011.4444	25.4167	0.9762
169	locus	1.0301	-0.0892	2	278	1551	115	2012.3217	36.1391	1.1087
170	loss	0.4804	0.1551	2	294	1198	94	2013.5426	20.3298	0.9233
171	low cost	-0.7989	0.0899	1	186	383	35	2015.0286	20.3714	1.1919
172	major challenge	-0.3529	0.1708	3	153	275	19	2012.6316	93.4737	2.194
173	map	0.9231	-0.1798	2	285	1345	99	2012.7374	29.899	0.9689
174	mapping	0.7945	-0.1282	2	324	2144	166	2012.994	27.8253	1.0618
175	marker	1.0383	-0.2137	2	324	3722	288	2012.9792	27.3958	0.9276
176	marker trait association	1.2607	-0.3761	2	155	396	26	2014.4615	33.5769	1.4414
177	mas	1.1547	-0.4697	2	162	468	32	2012.0625	32.5625	0.7934
178	maturity	-0.1392	-0.5939	1	188	388	27	2013.5556	17.7037	1.1499
179	medicago truncatula	0.3162	0.3405	3	123	198	15	2011.8667	23.0667	0.8064
180	metabolism	0.1082	0.7555	3	196	591	65	2011.6154	43.7231	0.9694
181	metabolite	0.0949	0.8773	3	187	608	73	2011.0274	58.0959	1.114
182	metabolomics	-0.0365	0.7626	3	193	640	76	2011.5921	46.3289	1.0773
183	microsatellite	1.2189	-0.4519	2	102	228	17	2011.6471	22.3529	0.8211
184	model plant	-0.3128	0.6529	3	142	233	22	2014.2273	14.3182	1.016
185	molecular biology	0.1662	0.4821	3	165	350	33	2012.9394	30.9697	0.8923
186	molecular breeding	0.8621	-0.2634	2	177	474	32	2013.3438	47.625	1.5633
187	molecular marker	1.165	-0.0442	2	256	1241	94	2012.3085	29	0.8091
188	molecular mechanism	0.338	0.7229	3	148	268	20	2015.45	7.05	0.7617
189	movement	-0.9161	0.3697	1	126	231	24	2015.0417	12.5417	1.054
190	mutant line	-0.0017	0.6681	3	219	710	70	2011.7143	43.4429	1.0314
191	mutation	0.5753	0.7367	3	192	561	52	2010.4615	38.4615	1.1054
192	ndvi	-0.8673	-0.6527	1	179	494	38	2015.6053	11.8947	1.1144
193	network	0.0326	0.513	3	256	761	71	2013.6479	31.4789	1.1734
194	nil	0.8404	-0.3483	2	135	264	18	2011.6111	20.2222	0.6269
195	nir	-0.8316	-0.0613	1	121	248	23	2014.6087	13.4348	0.8513
196	nitrogen	-0.4443	0.172	1	223	570	56	2013.5	14.0536	0.8219
197	nitrogen uptake	-0.9731	-0.2516	1	95	175	16	2013.375	17.5	0.6884
198	nutrient	-0.5615	0.6724	1	161	415	36	2013.9444	35.3889	1.3977
199	observation	-0.4064	0.4237	1	237	565	54	2013.8704	21.7963	1.0951
200	organ	-0.6401	0.2427	1	223	681	75	2014.2133	18.1333	0.9314
201	organism	0.1047	0.8213	3	200	562	56	2012.3929	37.625	0.9039
202	origin	0.4299	0.0575	2	237	625	53	2012.7736	18.4906	0.7767
203	oryza sativa	0.4769	-0.646	2	220	760	57	2011.6316	35.1053	0.9416
204	panel	0.2948	-0.365	2	259	931	67	2015.4627	10.6567	1.0672
205	panicle	0.4576	-0.7051	2	127	257	20	2012.05	27.65	0.5529
206	parent	0.9355	-0.5193	2	259	1208	89	2012.3371	24	0.5835
207	parental line	0.55	-0.5904	2	134	260	20	2011.6	22.35	0.6467
208	pathogen	0.8278	0.5577	2	245	1040	81	2013.1728	18.4938	0.9148
209	pathogenesis	0.6112	0.8289	2	109	208	16	2014.6875	8.125	0.9486
210	pathway	0.2682	0.7187	3	252	795	76	2012.8158	29.8026	1.2886
211	pca	-0.2728	0.3815	1	165	296	30	2012.7333	24	0.8085
212	pcr	1.0931	0.3608	2	153	418	38	2012	15.3421	0.5023
213	pest	1.0188	0.3417	2	145	358	28	2013.3214	16.9286	0.6991
214	phenology	-0.0967	-0.5163	1	198	405	35	2013.6	12.3143	0.7363
215	phenomics	-0.6835	0.3211	1	295	1513	172	2014.8605	20.4302	1.3825
216	phenotypic parameter	-0.3557	0.7392	1	105	161	17	2013.0588	4.9412	0.4116
217	phenotypic selection	0.9156	-0.6741	2	81	172	15	2012.4	28.8667	1.336
218	phenotypic trait	-0.5269	0.1745	1	210	507	48	2014.6458	21.5	1.267
219	phenotypic variation	0.6309	-0.1685	2	304	1507	116	2012.9483	33.0172	1.0752
220	phenotyping platform	-0.6331	-0.1179	1	275	995	88	2014.3295	25.2955	1.4593
221	phenotyping technology	-0.4889	0.3869	1	180	323	26	2014.0385	34.5769	1.5625
222	phenotyping tool	-0.5129	-0.0861	1	199	402	42	2013.3333	37.1429	1.1477
223	phosphorus	-0.5713	0.6383	1	105	202	16	2014.3125	12.3125	1.0144
224	photosynthesis	-0.5596	-0.1727	1	232	613	56	2014.75	18.5179	1.7459
225	physiological response	-0.1218	-0.3595	3	200	515	39	2013.3077	27.2564	1.5488
226	physiological study	-0.3811	-0.0568	1	138	243	19	2014.1579	15.3158	0.8615
227	physiological trait	-0.425	-0.419	1	237	686	50	2014.08	18.02	1.146
228	physiology	-0.2852	-0.0302	1	223	522	49	2013.449	31.2041	1.553
229	plant breeding	0.0163	0.0456	1	285	1210	121	2013.8182	24.8595	1.0554
230	plant growth	-0.6386	0.2272	1	285	1204	105	2014.3619	15.9619	0.9908
231	plant physiology	-0.3005	0.4192	3	166	280	24	2014.2917	46.2917	2.0366
232	plant response	-0.4586	0.0727	1	208	463	44	2013.9318	40.1364	1.6695
233	plant structure	-0.7144	0.0813	1	198	416	37	2014.973	24.6216	1.3496
234	platform	-0.5228	0.2331	1	325	1781	159	2014.239	25.717	1.4028
235	pls	-1.0206	-0.2263	1	121	245	23	2015.1739	12.0435	1.075
236	polymorphism	1.2087	0.0879	2	177	653	55	2011.7091	23.0545	0.9005
237	population	0.6234	-0.0621	2	355	4795	417	2013.0072	22.9065	0.9055
238	population size	1.2401	-0.5463	2	95	246	24	2012.5417	21.1667	1.0363
239	population structure	1.0824	-0.3293	2	112	248	18	2012.6667	61.1667	1.9795
240	pot	-0.6865	-0.1086	1	164	384	36	2014.5556	14.3611	0.9209
241	potato	0.4881	0.546	2	172	348	33	2012.8182	12.5455	0.4386
242	powdery mildew	0.6077	0.362	2	89	142	13	2014.6923	24.5385	0.8324
243	precision agriculture	-1.0858	0.0608	1	103	176	17	2015.4118	13.4118	1.6929
244	precision phenotyping	0.0087	-0.2771	1	198	441	34	2013.5588	20.0294	0.8933
245	prediction	-0.1587	-0.0543	1	246	757	78	2014.1282	21.3333	1.3111
246	productivity	-0.0671	-0.1257	3	284	1169	93	2014.4086	16	0.8442
247	progeny	1.1524	-0.2679	2	210	778	64	2011.4062	18.3281	0.6155
248	protein	0.4192	0.3576	3	269	975	92	2013.8152	12.3478	0.784
249	proteomic	0.1673	0.6174	3	96	175	16	2013.4375	22.25	0.9077
250	proxy	-0.8246	-0.174	1	132	199	19	2015.5263	5.9474	0.8909
251	qtl	0.7257	-0.3759	2	343	3947	307	2012.9088	34.759	1.2078
252	quality trait	0.6588	-0.1646	2	164	412	35	2014.6	9.4	0.8043
253	quantification	-0.5558	0.5491	1	228	659	71	2013.8028	23.2254	1.1191
254	race	1.2572	0.2241	2	128	337	26	2011.9615	16.3846	0.8554
255	reaction	0.7616	0.2274	2	204	539	54	2012.1481	12.037	0.5937
256	real time	-0.8693	0.2521	1	123	184	18	2014.4444	25.3889	1.5306
257	recombinant inbred line	0.7839	-0.5223	2	269	1250	91	2012.7582	28.5275	1.0139
258	reduction	-0.2251	-0.037	1	279	968	80	2013.2	13.55	0.7275
259	reflectance	-0.895	-0.2248	1	164	373	30	2014.7333	20.4333	1.5428
260	regulation	0.0751	0.3649	3	248	726	68	2013.5147	19.4118	0.9842
261	relative water content	-0.5324	-0.604	1	123	225	18	2014.8889	5.3889	0.6318
262	remote sensing	-0.9159	-0.1104	1	176	430	33	2015.5152	29.9697	2.1749
263	reproductive stage	-0.2048	-0.8151	1	104	184	14	2013.3571	11.4286	0.779
264	resistance	0.9415	0.2518	2	322	3079	267	2013.5918	14.9101	0.7577
265	resistance gene	1.3865	0.1752	2	184	919	62	2012.6613	22.5161	0.8328
266	resistant genotype	1.0331	0.0504	2	157	437	35	2014.1714	11.5714	0.7422
267	rice	0.41	-0.4338	2	298	1759	146	2012.3973	30.0137	0.9109
268	rice cultivar	0.498	-0.5784	2	206	706	55	2012.4	23.7455	0.856
269	risk	0.217	0.452	3	147	269	25	2012.92	24.16	0.882
270	robustness	-0.7729	0.4267	1	147	253	26	2014.6154	17	1.6039
271	root	-0.499	0.4784	1	317	2258	196	2013.852	23.0051	0.9657
272	root length	-0.5445	-0.1045	1	205	645	46	2014.5435	14.7609	1.0496
273	root morphology	-0.6478	0.5616	1	230	851	71	2013.7465	24.9437	1.1269
274	root phenotyping	-0.7267	0.5732	1	148	351	32	2014.5938	20.3438	1.2074
275	root system	-0.8729	0.4366	1	215	964	83	2014.0241	30.241	1.3411
276	root trait	-0.5627	0.2554	1	265	1401	119	2014.2185	25.916	1.2872
277	row	-0.9425	-0.0416	1	125	225	25	2015.48	12.84	1.4488
278	rsa	-0.7762	0.5151	1	137	326	26	2014.6538	32.5385	1.3421
279	rust	1.3447	0.0891	2	144	438	34	2013.2647	26.0882	0.9275
280	salinity	-0.0112	-0.234	3	216	648	46	2014.7391	14.8043	1.4172
281	salinity stress	-0.1832	-0.6962	3	120	204	14	2015.1429	6.0714	1.3546
282	salt	-0.027	-0.1657	3	212	655	50	2013.86	16.28	0.868
283	salt tolerance	0.0143	-0.5336	3	192	568	45	2014.0222	9.3778	1.0514
284	seed weight	0.4095	-0.657	1	148	318	26	2013.0385	13.0385	0.6066
285	seed yield	0.0059	-0.4702	1	125	188	14	2014.3571	11.5714	0.6341
286	segregation	1.478	-0.1644	2	124	308	24	2009.75	23.7917	0.7819
287	selection	0.4871	-0.2317	2	350	3572	292	2013.6918	24.1096	1.0463
288	semi	-0.7079	0.1838	1	164	302	28	2014.2857	15	1.1153
289	senescence	-0.5089	-0.4618	1	183	385	32	2013.9375	10.875	1.069
290	sensor	-1.0137	0.0056	1	238	1057	102	2015.3039	19.3235	1.5671
291	sequencing	0.8588	0.2433	2	268	1333	112	2013.5	22.8214	1.3326
292	shape	-0.1233	0.3965	1	187	497	54	2014.3333	13.037	1.0102
293	shoot	-0.5964	0.1204	1	242	774	70	2013.5857	17.7571	0.8236
294	significant difference	-0.2172	-0.112	1	212	455	43	2013.8372	17.3721	0.7395
295	snp	1.1434	-0.103	2	250	1408	100	2014.72	17.71	1.1369
296	software	-0.8353	0.5016	1	223	749	73	2014.2603	23.0822	1.1527
297	soil	-0.3446	0.1112	1	309	1606	130	2014.0154	29.6154	1.2409
298	soil water content	-0.732	-0.7627	1	134	274	20	2013.9	32.15	1.1444
299	sowing	-0.4114	-0.5989	1	143	228	18	2014.1667	35.0556	1.3212
300	specificity	0.7958	0.6335	2	102	171	16	2011.0625	22.25	0.5969
301	spectral reflectance	-0.895	-0.4616	1	193	558	44	2014.7045	22.2955	1.3907
302	spectroscopy	-0.5828	0.364	1	163	349	39	2013.8205	28.8205	1.0958
303	spike	0.0059	-0.7772	1	118	219	15	2015.1333	5.2	0.6548
304	ssr	1.3741	-0.305	2	211	1034	74	2012.9324	21.5676	0.7668
305	stem	-0.6896	-0.0626	1	206	467	45	2014.9556	7.7778	0.6896
306	stomatal conductance	-0.7079	-0.6777	1	162	365	26	2015.1154	19.3077	1.239
307	strain	0.4205	0.8091	3	167	396	51	2012.7059	13.5686	0.6429
308	stress	-0.2646	-0.2091	1	319	1794	140	2013.9786	22.4571	1.037
309	stress condition	-0.3424	-0.063	1	223	576	46	2014.4783	10.5217	1.0947
310	stress tolerance	-0.1353	-0.1094	3	215	601	48	2014.375	26.1042	1.2403
311	sugar	-0.0355	0.3081	3	152	269	24	2011.3333	36.5417	0.9519
312	suitability	-0.4023	-0.1908	1	129	209	16	2013.875	31.0625	1.1441
313	summary	-0.1413	0.2295	1	132	198	20	2013.25	57.35	1.1928
314	surface	-0.7802	0.2336	1	215	564	57	2014.1754	17.3684	0.9149
315	survival	0.1185	-0.2607	3	180	410	30	2013.7667	23.3667	0.9365
316	susceptibility	0.5262	0.2863	2	182	373	34	2013.5882	9.8824	0.6335
317	symptom	0.2442	0.5332	2	204	537	45	2013.4	12.7333	0.8673
318	temperature	-0.4201	-0.152	1	281	1088	94	2013.9255	17.8191	0.9406
319	temperature stress	0.1682	0.0534	3	145	258	22	2014.1818	10.2727	0.6832
320	temporal resolution	-1.1037	0.1132	1	113	237	25	2013.76	26.12	1.3117
321	timing	-0.2903	-0.1889	1	155	260	24	2013.375	15.4583	0.7708
322	tissue	-0.0896	0.5036	3	256	811	85	2012.6353	26.6118	0.7298
323	tolerance	0.1838	-0.1946	3	306	1712	130	2014.0538	19.7077	0.9937
324	tomato	0.3283	0.6321	3	174	386	35	2013.0286	31.1143	0.9634
325	trade off	0.2185	0.492	2	117	189	14	2014.4286	16.0714	1.0304
326	transcriptomic	0.3213	0.7455	3	165	379	29	2013.4138	38.7586	1.2768
327	transgenic approach	-0.0208	0.261	3	134	242	25	2011.84	38.48	0.9304
328	transpiration	-0.4346	-0.7561	1	153	300	23	2015.3913	17.6087	1.9177
329	transpiration efficiency	-0.3035	-0.8095	1	150	288	19	2012.5263	43.0526	1.2637
330	treatment	-0.5644	-0.19	1	308	1627	151	2013.5099	15.5166	0.8609
331	triticum aestivum	0.0265	-0.6231	1	248	853	70	2014.5429	15.7571	0.9748
332	triticum durum	0.6419	-0.5814	2	122	216	16	2013.25	9.0625	0.5233
333	turn	-0.3555	0.5564	3	105	165	18	2014.7222	12.8333	1.2166
334	uav	-1.1249	-0.1847	1	147	338	29	2016.5172	9.069	2.0316
335	valuable tool	-0.2756	0.471	1	106	148	16	2013.8125	26.625	0.9755
336	variable	-0.7508	0.0512	1	211	454	44	2014.0909	12.8864	0.7406
337	vegetation index	-1.0471	-0.4778	1	130	361	31	2015.6774	13.3548	1.2434
338	vegetative stage	-0.1738	-0.4559	1	147	280	23	2012.1739	14.2609	0.6285
339	vehicle	-1.1661	-0.0476	1	125	255	24	2016.0417	16.0417	1.8899
340	view	-0.4718	0.3534	1	224	502	50	2013.84	20.94	0.9177
341	virulence	1.1034	0.6356	2	105	205	18	2013.4444	11.8333	0.7302
342	vitro	0.2573	0.9286	3	89	123	14	2011.1429	14.0714	0.5165
343	volume	-0.9215	0.2237	1	209	505	49	2014.4082	25.4082	1.1476
344	water	-0.6567	-0.307	1	319	1899	151	2014.2053	21.4305	1.1171
345	water deficit	-0.5605	-0.6301	1	255	962	74	2014.2703	27.7838	1.3353
346	water status	-0.7071	-0.5451	1	258	883	68	2014.3824	18.4265	1.0885
347	water stress	-0.6503	-0.6517	1	192	474	38	2013.1842	38.1316	1.1469
348	water use	-0.5523	-0.7294	1	176	416	30	2014.6667	15.7333	1.0111
349	wavelength	-1.003	-0.2965	1	131	238	19	2014.2105	19.1053	0.9727
350	weight	-0.0661	-0.5264	1	290	1121	94	2013.9468	15.2766	0.7385
351	well	-0.4497	-0.2444	1	140	233	17	2014.3529	10.4706	0.9725
352	whole plant	-0.3688	0.2835	3	130	222	21	2013.7619	15.3333	0.8634
353	wild species	0.643	0.2393	2	158	327	25	2013.28	36.92	1.4365
354	wild type	-0.1865	0.7208	3	159	358	34	2010.9412	40.4118	0.8996
355	yield component	0.0805	-0.7818	1	145	277	22	2014.5	15.9545	1.379
356	yield potential	0.067	-0.406	3	191	454	35	2014.3714	19.8286	1.0425
357	zea	-0.3129	-0.3125	1	235	692	57	2013.5263	31.9298	1.3112
