# Supplementary material for: Plant Phenotyping Research Trends, a Science Mapping Approach
Source: Front Plant Sci. 2019 Jan 7;9:1933. doi: 10.3389/fpls.2018.01933 (PMC6330294; doi:10.3389/fpls.2018.01933)
Supplement: Supplementary file 1 [file Data_Sheet_1.ZIP › ATT-03_PP_network.txt]

1	11	9
1	17	7
1	20	2
1	21	2
1	24	1
1	28	10
1	30	4
1	38	1
1	43	1
1	45	1
1	52	1
1	58	2
1	59	3
1	60	1
1	62	4
1	63	1
1	76	1
1	84	1
1	93	1
1	100	1
1	112	1
1	126	1
1	127	1
1	128	2
1	132	1
1	137	1
1	138	1
1	139	2
1	140	3
1	143	3
1	145	1
1	146	13
1	148	2
1	155	4
1	160	2
1	161	2
1	163	1
1	171	2
1	173	1
1	189	4
1	199	3
1	200	5
1	202	1
1	215	9
1	216	1
1	218	1
1	220	2
1	221	1
1	224	1
1	227	1
1	228	1
1	232	2
1	233	3
1	234	1
1	237	1
1	242	1
1	243	2
1	251	1
1	253	1
1	256	1
1	262	1
1	270	1
1	271	1
1	277	3
1	287	1
1	288	1
1	289	1
1	290	5
1	292	2
1	293	1
1	294	1
1	296	1
1	305	4
1	308	1
1	313	1
1	314	4
1	320	1
1	322	1
1	333	1
1	336	1
1	339	2
1	340	2
1	343	4
1	344	2
1	349	1
1	350	1
1	355	1
2	3	4
2	4	4
2	12	1
2	15	1
2	19	1
2	20	1
2	27	1
2	29	2
2	32	1
2	40	6
2	43	1
2	47	3
2	50	1
2	55	3
2	60	2
2	61	1
2	63	3
2	67	7
2	73	1
2	74	1
2	87	2
2	98	7
2	101	3
2	102	2
2	104	3
2	107	1
2	112	1
2	116	2
2	117	1
2	120	2
2	122	3
2	124	1
2	126	1
2	128	5
2	136	1
2	140	1
2	146	1
2	156	2
2	158	1
2	170	2
2	174	1
2	175	2
2	177	1
2	184	1
2	185	3
2	187	4
2	188	1
2	190	1
2	193	1
2	194	1
2	198	3
2	201	2
2	202	2
2	203	1
2	208	2
2	210	2
2	213	2
2	215	3
2	219	1
2	221	1
2	225	4
2	227	1
2	229	2
2	230	1
2	232	1
2	234	1
2	237	3
2	240	1
2	246	3
2	248	1
2	249	1
2	251	4
2	255	1
2	258	1
2	264	2
2	265	2
2	267	3
2	268	1
2	271	4
2	273	1
2	274	1
2	275	1
2	276	1
2	278	1
2	280	4
2	282	4
2	283	2
2	287	4
2	296	1
2	297	1
2	308	5
2	309	1
2	310	5
2	314	1
2	318	1
2	323	7
2	325	2
2	326	1
2	327	1
2	330	1
2	340	1
2	343	1
2	344	1
2	345	1
2	347	1
2	356	1
3	4	5
3	5	1
3	12	1
3	15	3
3	18	1
3	19	3
3	20	4
3	24	1
3	27	1
3	28	2
3	29	1
3	31	1
3	33	1
3	35	2
3	36	5
3	40	5
3	43	4
3	44	1
3	47	3
3	49	3
3	50	1
3	55	1
3	57	2
3	60	4
3	61	2
3	63	4
3	65	1
3	67	14
3	70	1
3	71	1
3	74	4
3	78	1
3	79	1
3	82	1
3	84	2
3	87	1
3	89	1
3	94	1
3	98	7
3	100	1
3	102	4
3	104	3
3	106	1
3	107	1
3	112	1
3	116	4
3	117	3
3	118	1
3	120	4
3	121	1
3	122	4
3	124	1
3	126	1
3	128	11
3	133	1
3	135	1
3	136	2
3	140	2
3	143	2
3	144	1
3	146	8
3	150	1
3	152	2
3	153	1
3	155	1
3	156	1
3	157	2
3	159	1
3	160	1
3	166	2
3	170	1
3	172	1
3	174	5
3	175	4
3	177	1
3	180	1
3	184	1
3	185	2
3	186	2
3	187	1
3	188	2
3	189	2
3	190	2
3	192	1
3	193	2
3	196	1
3	198	2
3	199	2
3	201	1
3	202	1
3	203	2
3	208	1
3	210	3
3	211	1
3	213	1
3	214	2
3	215	7
3	218	1
3	219	1
3	220	4
3	221	2
3	224	1
3	225	3
3	227	3
3	229	2
3	231	1
3	232	3
3	234	5
3	236	2
3	237	5
3	240	1
3	244	2
3	246	4
3	248	2
3	249	2
3	250	1
3	251	5
3	253	1
3	258	1
3	259	1
3	260	2
3	261	1
3	262	2
3	264	7
3	265	1
3	267	2
3	268	1
3	270	1
3	271	3
3	273	2
3	276	1
3	277	1
3	278	1
3	279	1
3	280	9
3	281	1
3	282	8
3	283	4
3	287	5
3	288	3
3	289	1
3	290	3
3	291	1
3	295	1
3	297	5
3	302	1
3	304	2
3	305	1
3	306	3
3	308	5
3	309	4
3	310	7
3	314	1
3	315	3
3	316	2
3	317	2
3	318	3
3	323	13
3	324	1
3	326	1
3	327	2
3	328	1
3	330	3
3	331	2
3	334	2
3	339	1
3	340	1
3	344	2
3	345	2
3	346	2
3	350	1
3	351	1
3	352	2
3	354	3
3	356	2
3	357	2
4	5	1
4	9	1
4	12	2
4	15	1
4	17	1
4	19	2
4	20	1
4	24	1
4	29	1
4	31	1
4	32	2
4	33	1
4	37	1
4	40	6
4	43	2
4	47	3
4	48	2
4	49	2
4	50	2
4	55	1
4	61	2
4	63	4
4	66	1
4	67	8
4	72	1
4	73	2
4	74	1
4	80	1
4	84	1
4	86	1
4	87	2
4	88	1
4	90	1
4	91	2
4	92	1
4	98	4
4	99	1
4	102	1
4	104	2
4	106	1
4	110	3
4	111	1
4	112	1
4	116	2
4	117	3
4	120	2
4	122	4
4	128	5
4	133	1
4	135	1
4	136	1
4	139	1
4	140	3
4	141	1
4	145	1
4	146	3
4	151	1
4	156	3
4	159	1
4	160	1
4	170	1
4	174	3
4	175	4
4	176	1
4	177	2
4	178	1
4	182	1
4	183	1
4	184	1
4	185	3
4	186	1
4	187	1
4	188	1
4	189	1
4	192	1
4	193	2
4	196	1
4	199	1
4	201	1
4	202	2
4	206	1
4	210	1
4	211	1
4	215	4
4	219	1
4	220	2
4	221	2
4	222	1
4	224	1
4	225	3
4	227	2
4	229	1
4	230	1
4	232	1
4	234	1
4	237	6
4	238	1
4	241	1
4	244	2
4	246	5
4	249	2
4	251	6
4	257	1
4	262	1
4	264	2
4	270	1
4	271	2
4	272	1
4	273	1
4	275	1
4	276	2
4	278	2
4	280	5
4	281	1
4	282	2
4	283	3
4	284	1
4	285	1
4	287	6
4	291	1
4	301	1
4	304	1
4	307	1
4	308	4
4	309	2
4	310	6
4	313	1
4	315	1
4	316	1
4	318	2
4	323	10
4	326	2
4	330	1
4	331	1
4	332	1
4	340	1
4	344	1
4	346	1
4	350	2
4	353	1
4	354	1
4	356	3
4	357	2
5	6	5
5	9	3
5	10	1
5	11	2
5	12	2
5	13	2
5	15	7
5	16	1
5	17	1
5	20	4
5	21	1
5	23	1
5	24	6
5	25	2
5	26	4
5	27	1
5	28	1
5	29	1
5	30	2
5	32	7
5	33	3
5	35	5
5	36	4
5	37	1
5	38	2
5	39	1
5	40	2
5	42	1
5	43	2
5	44	3
5	45	1
5	46	1
5	47	2
5	48	1
5	49	2
5	50	4
5	51	4
5	54	2
5	55	1
5	57	4
5	59	1
5	60	1
5	63	3
5	64	1
5	67	9
5	68	1
5	69	4
5	71	1
5	73	2
5	74	2
5	75	1
5	77	1
5	78	1
5	79	3
5	81	4
5	82	3
5	83	4
5	84	8
5	85	2
5	86	2
5	87	3
5	89	1
5	90	2
5	91	4
5	92	2
5	93	4
5	96	2
5	97	2
5	98	10
5	99	2
5	101	1
5	104	2
5	105	2
5	106	1
5	107	1
5	108	1
5	110	1
5	112	1
5	113	2
5	115	1
5	117	2
5	118	2
5	119	4
5	120	3
5	122	3
5	124	6
5	126	4
5	128	17
5	129	1
5	130	2
5	131	3
5	132	2
5	133	1
5	134	1
5	136	2
5	137	1
5	139	2
5	140	1
5	142	1
5	143	1
5	146	4
5	147	1
5	149	2
5	151	3
5	155	2
5	156	1
5	157	1
5	159	2
5	160	6
5	161	1
5	164	1
5	165	2
5	166	6
5	168	2
5	169	3
5	170	7
5	172	3
5	174	6
5	175	9
5	177	2
5	178	3
5	180	9
5	181	6
5	182	7
5	184	2
5	186	1
5	187	2
5	188	1
5	190	2
5	191	4
5	193	2
5	195	1
5	196	1
5	199	4
5	200	5
5	201	3
5	203	1
5	204	3
5	206	1
5	208	3
5	209	1
5	210	3
5	211	2
5	212	1
5	213	1
5	214	3
5	215	6
5	216	1
5	217	1
5	218	1
5	219	3
5	220	1
5	221	2
5	222	3
5	224	3
5	225	4
5	226	1
5	227	1
5	228	3
5	229	1
5	230	2
5	231	1
5	232	1
5	234	2
5	235	1
5	236	1
5	237	11
5	240	1
5	241	2
5	244	4
5	245	2
5	246	5
5	247	2
5	248	9
5	249	1
5	251	10
5	252	3
5	255	1
5	257	2
5	258	12
5	260	6
5	261	2
5	263	2
5	264	7
5	265	1
5	267	7
5	268	2
5	271	10
5	272	1
5	273	2
5	274	1
5	275	1
5	276	2
5	279	1
5	280	5
5	281	1
5	282	5
5	283	6
5	284	1
5	285	1
5	287	12
5	289	3
5	290	1
5	291	3
5	293	3
5	295	4
5	297	6
5	298	1
5	299	1
5	300	2
5	302	1
5	305	3
5	306	3
5	307	1
5	308	13
5	309	4
5	310	3
5	311	5
5	313	2
5	315	2
5	318	7
5	319	1
5	322	9
5	323	8
5	324	1
5	325	2
5	326	2
5	327	1
5	328	3
5	329	3
5	330	11
5	331	1
5	336	3
5	338	1
5	340	1
5	341	1
5	342	2
5	343	2
5	344	6
5	345	4
5	346	3
5	347	2
5	348	2
5	350	6
5	351	2
5	354	5
5	355	3
5	356	1
5	357	5
6	7	1
6	9	1
6	10	3
6	11	1
6	12	5
6	13	1
6	14	1
6	15	7
6	16	1
6	19	2
6	20	1
6	21	1
6	23	3
6	24	2
6	25	1
6	27	2
6	29	5
6	32	1
6	33	4
6	34	1
6	36	1
6	37	3
6	38	1
6	39	2
6	41	1
6	42	1
6	43	1
6	47	2
6	49	2
6	50	2
6	51	2
6	53	2
6	54	3
6	56	1
6	57	2
6	58	2
6	60	8
6	61	1
6	62	1
6	63	6
6	64	4
6	67	5
6	69	1
6	71	1
6	72	2
6	73	2
6	74	5
6	79	2
6	81	1
6	82	1
6	83	3
6	84	8
6	85	2
6	87	2
6	91	3
6	92	1
6	93	4
6	94	1
6	95	1
6	96	5
6	97	1
6	98	16
6	99	2
6	100	2
6	101	4
6	102	1
6	104	1
6	105	1
6	108	1
6	109	1
6	110	1
6	112	1
6	113	1
6	115	3
6	117	2
6	119	2
6	120	2
6	121	5
6	122	3
6	124	4
6	126	1
6	128	12
6	130	1
6	131	1
6	132	1
6	137	1
6	138	3
6	139	3
6	140	2
6	142	2
6	143	3
6	146	1
6	149	5
6	151	4
6	153	1
6	154	1
6	155	2
6	156	1
6	160	4
6	166	1
6	167	1
6	168	2
6	169	4
6	170	5
6	172	1
6	173	3
6	174	5
6	175	12
6	179	1
6	180	12
6	181	18
6	182	6
6	184	2
6	185	1
6	186	1
6	187	5
6	190	4
6	191	2
6	193	6
6	195	2
6	196	3
6	198	1
6	199	2
6	200	1
6	201	1
6	202	2
6	203	2
6	204	1
6	205	1
6	206	4
6	207	2
6	208	10
6	209	3
6	210	10
6	211	1
6	212	2
6	213	3
6	216	1
6	217	1
6	218	1
6	219	3
6	220	1
6	221	1
6	222	4
6	224	4
6	225	2
6	228	1
6	230	3
6	231	2
6	232	2
6	233	1
6	234	2
6	235	3
6	237	13
6	238	1
6	239	2
6	241	1
6	243	1
6	244	3
6	245	2
6	246	2
6	247	2
6	248	6
6	250	1
6	251	12
6	252	4
6	253	5
6	255	1
6	257	3
6	258	3
6	259	1
6	260	8
6	262	1
6	264	11
6	265	2
6	266	1
6	267	5
6	268	1
6	269	2
6	271	10
6	273	2
6	282	2
6	283	1
6	286	1
6	287	11
6	289	1
6	290	1
6	291	3
6	292	2
6	293	2
6	294	1
6	295	2
6	297	5
6	298	2
6	300	2
6	301	1
6	302	4
6	303	1
6	304	2
6	305	1
6	306	2
6	307	2
6	308	5
6	309	2
6	310	3
6	311	6
6	313	1
6	314	1
6	315	3
6	316	2
6	317	2
6	318	2
6	319	1
6	320	1
6	321	1
6	322	4
6	323	4
6	324	4
6	325	1
6	326	2
6	327	1
6	328	1
6	329	1
6	330	9
6	331	1
6	332	1
6	335	1
6	336	1
6	340	1
6	341	1
6	342	2
6	344	4
6	345	1
6	346	2
6	348	1
6	350	3
6	351	2
6	352	2
6	353	1
6	354	5
6	355	1
6	357	1
7	12	1
7	13	1
7	19	3
7	20	3
7	21	1
7	24	1
7	28	1
7	33	1
7	37	2
7	38	1
7	39	2
7	43	2
7	44	2
7	50	2
7	51	1
7	55	2
7	57	1
7	60	4
7	63	1
7	67	2
7	69	1
7	70	1
7	71	1
7	74	1
7	78	1
7	79	2
7	84	3
7	87	3
7	94	1
7	98	5
7	99	1
7	100	1
7	101	1
7	105	1
7	112	1
7	121	1
7	122	3
7	124	1
7	125	1
7	126	1
7	128	2
7	129	1
7	130	3
7	132	2
7	133	1
7	137	1
7	138	2
7	139	1
7	146	1
7	149	3
7	151	2
7	153	1
7	154	1
7	160	4
7	162	1
7	166	5
7	169	1
7	171	1
7	172	1
7	173	1
7	174	1
7	175	3
7	180	1
7	187	1
7	190	2
7	193	1
7	196	1
7	199	1
7	200	2
7	203	2
7	204	3
7	205	1
7	208	4
7	209	1
7	210	2
7	213	2
7	216	1
7	219	1
7	224	1
7	225	1
7	232	1
7	234	1
7	236	1
7	237	5
7	239	1
7	240	2
7	251	3
7	253	1
7	254	3
7	255	1
7	257	1
7	258	1
7	264	11
7	265	2
7	267	2
7	270	1
7	271	4
7	272	2
7	273	1
7	274	1
7	275	1
7	276	1
7	278	1
7	279	4
7	282	1
7	287	4
7	289	1
7	292	1
7	293	1
7	295	2
7	297	3
7	300	1
7	305	3
7	307	1
7	314	2
7	316	1
7	317	1
7	318	3
7	322	1
7	324	1
7	330	1
7	331	2
7	332	1
7	336	1
7	340	1
7	341	1
7	343	1
7	344	2
7	346	1
7	352	1
7	357	1
8	9	2
8	12	2
8	15	1
8	16	1
8	19	3
8	29	1
8	33	1
8	37	6
8	41	1
8	42	1
8	45	1
8	50	5
8	60	2
8	62	3
8	63	2
8	64	2
8	65	3
8	73	1
8	79	1
8	83	1
8	84	1
8	93	1
8	98	3
8	102	1
8	104	2
8	108	1
8	110	1
8	120	3
8	122	2
8	124	1
8	132	1
8	133	2
8	137	1
8	148	1
8	150	1
8	151	1
8	152	1
8	156	1
8	168	6
8	169	3
8	170	1
8	171	1
8	173	6
8	174	4
8	175	10
8	176	1
8	179	1
8	180	1
8	183	1
8	185	1
8	186	1
8	187	6
8	202	2
8	206	5
8	208	1
8	210	1
8	211	1
8	212	1
8	218	1
8	219	4
8	229	1
8	236	3
8	237	11
8	241	1
8	247	2
8	248	1
8	251	5
8	254	1
8	257	1
8	260	1
8	264	6
8	265	1
8	267	1
8	279	1
8	286	4
8	287	3
8	291	3
8	294	1
8	295	2
8	296	1
8	297	1
8	303	1
8	304	8
8	309	1
8	311	1
8	312	1
8	315	1
8	323	3
8	330	1
8	331	1
8	340	1
8	350	1
8	353	1
9	10	1
9	11	1
9	12	5
9	16	2
9	17	5
9	19	5
9	20	12
9	22	3
9	24	6
9	25	3
9	27	2
9	28	3
9	29	5
9	30	1
9	31	4
9	32	3
9	34	2
9	35	1
9	37	7
9	38	1
9	39	1
9	40	2
9	41	2
9	42	1
9	43	3
9	46	2
9	47	4
9	48	2
9	49	2
9	50	11
9	52	1
9	53	1
9	54	1
9	57	3
9	59	2
9	60	3
9	62	3
9	63	11
9	64	2
9	65	2
9	66	1
9	67	3
9	73	3
9	74	3
9	77	1
9	78	2
9	80	1
9	81	1
9	84	2
9	86	2
9	87	4
9	88	2
9	89	5
9	91	3
9	92	1
9	93	2
9	94	1
9	95	1
9	97	2
9	98	9
9	99	1
9	100	5
9	101	2
9	102	4
9	103	2
9	104	6
9	106	2
9	107	2
9	108	1
9	109	2
9	110	5
9	112	5
9	113	2
9	114	1
9	116	2
9	117	2
9	119	2
9	120	8
9	122	10
9	123	1
9	124	6
9	125	2
9	126	7
9	128	3
9	129	1
9	130	1
9	131	2
9	132	2
9	133	1
9	134	1
9	136	1
9	138	4
9	139	3
9	140	4
9	141	2
9	143	2
9	144	1
9	145	2
9	146	4
9	147	6
9	148	1
9	150	1
9	151	1
9	153	4
9	154	1
9	155	2
9	156	2
9	157	1
9	160	2
9	165	1
9	166	1
9	167	1
9	169	4
9	170	3
9	171	1
9	172	2
9	173	2
9	174	6
9	175	16
9	176	5
9	177	3
9	178	1
9	180	2
9	186	2
9	187	10
9	190	2
9	191	2
9	192	2
9	193	2
9	194	1
9	195	1
9	196	1
9	198	1
9	199	1
9	202	4
9	203	3
9	204	3
9	205	3
9	206	8
9	207	2
9	208	1
9	210	1
9	212	2
9	214	2
9	215	2
9	217	1
9	218	1
9	219	3
9	220	4
9	221	2
9	222	2
9	224	2
9	227	3
9	228	2
9	229	5
9	230	2
9	233	3
9	234	4
9	235	2
9	236	3
9	237	18
9	238	1
9	239	3
9	241	1
9	245	3
9	246	7
9	247	1
9	248	2
9	251	14
9	252	3
9	254	1
9	255	1
9	257	4
9	258	2
9	259	2
9	264	9
9	265	2
9	266	1
9	267	6
9	269	1
9	271	1
9	273	2
9	275	1
9	276	3
9	277	1
9	278	2
9	279	1
9	280	1
9	282	1
9	283	1
9	284	2
9	285	3
9	287	18
9	288	3
9	290	3
9	291	6
9	292	1
9	294	1
9	295	6
9	297	1
9	301	2
9	303	2
9	304	10
9	305	3
9	308	5
9	309	1
9	310	1
9	312	1
9	315	1
9	316	1
9	317	1
9	318	1
9	319	1
9	323	4
9	324	1
9	326	1
9	330	4
9	331	6
9	332	1
9	336	1
9	339	1
9	340	1
9	343	3
9	344	4
9	345	4
9	346	2
9	349	1
9	350	6
9	351	1
9	353	1
9	355	1
9	356	2
9	357	4
10	12	1
10	17	1
10	20	4
10	23	1
10	24	2
10	27	1
10	29	3
10	33	1
10	37	5
10	38	1
10	44	1
10	49	1
10	50	1
10	55	1
10	60	4
10	67	2
10	71	1
10	74	1
10	75	1
10	79	1
10	81	1
10	84	1
10	86	1
10	87	1
10	91	1
10	95	1
10	98	2
10	101	1
10	104	1
10	112	3
10	115	1
10	117	1
10	119	1
10	120	5
10	121	1
10	124	1
10	128	4
10	133	1
10	142	1
10	149	1
10	151	4
10	156	1
10	160	1
10	163	1
10	164	1
10	165	4
10	167	1
10	168	1
10	169	4
10	170	3
10	173	1
10	174	1
10	175	6
10	176	4
10	177	1
10	179	3
10	180	1
10	186	1
10	187	3
10	188	1
10	196	1
10	202	1
10	204	3
10	208	3
10	212	1
10	215	1
10	219	1
10	226	1
10	227	1
10	230	2
10	233	1
10	234	2
10	237	4
10	241	1
10	246	2
10	248	2
10	251	3
10	255	2
10	264	5
10	265	4
10	266	1
10	267	1
10	271	1
10	273	1
10	280	1
10	282	2
10	283	1
10	286	1
10	287	3
10	291	4
10	293	1
10	295	3
10	297	2
10	304	1
10	306	1
10	307	1
10	308	1
10	310	1
10	318	2
10	319	1
10	323	3
10	325	1
10	344	2
10	347	1
10	357	1
11	12	1
11	15	10
11	17	10
11	18	1
11	19	4
11	20	2
11	21	3
11	24	4
11	25	1
11	26	1
11	28	22
11	30	3
11	31	1
11	32	2
11	33	1
11	35	2
11	36	3
11	37	1
11	38	6
11	39	1
11	40	1
11	41	1
11	42	5
11	43	1
11	45	2
11	46	2
11	48	1
11	49	1
11	50	3
11	52	4
11	53	4
11	54	10
11	56	3
11	57	1
11	58	3
11	59	4
11	62	5
11	63	2
11	64	1
11	67	2
11	73	2
11	74	2
11	75	1
11	76	2
11	79	1
11	81	3
11	82	1
11	83	1
11	84	2
11	87	9
11	88	1
11	89	1
11	91	2
11	92	1
11	97	2
11	98	5
11	99	3
11	100	1
11	102	1
11	109	2
11	115	2
11	116	1
11	117	1
11	118	1
11	122	1
11	126	3
11	127	4
11	128	15
11	129	2
11	131	2
11	132	1
11	134	1
11	136	1
11	137	1
11	139	4
11	140	7
11	143	16
11	145	7
11	146	40
11	147	1
11	148	3
11	150	1
11	155	4
11	157	1
11	158	1
11	159	2
11	160	6
11	161	3
11	163	1
11	166	3
11	170	3
11	171	2
11	172	1
11	173	3
11	174	4
11	175	1
11	180	1
11	181	1
11	184	1
11	189	4
11	190	3
11	191	1
11	192	1
11	193	1
11	195	2
11	197	1
11	199	2
11	200	6
11	202	2
11	203	1
11	204	2
11	206	1
11	208	1
11	215	16
11	216	1
11	218	2
11	219	1
11	220	6
11	221	2
11	222	1
11	224	3
11	225	1
11	227	2
11	228	2
11	229	2
11	230	4
11	232	2
11	233	5
11	234	12
11	235	1
11	237	4
11	238	1
11	241	1
11	243	1
11	245	4
11	247	1
11	251	3
11	253	3
11	255	1
11	256	3
11	257	1
11	258	3
11	259	2
11	260	1
11	261	1
11	262	1
11	264	2
11	267	2
11	268	1
11	270	3
11	271	10
11	272	1
11	274	1
11	275	3
11	276	7
11	277	2
11	278	1
11	285	1
11	286	1
11	287	5
11	288	4
11	289	2
11	290	11
11	291	1
11	292	5
11	293	1
11	294	2
11	295	1
11	296	8
11	297	1
11	302	1
11	305	6
11	306	1
11	307	2
11	308	4
11	309	2
11	313	1
11	314	5
11	317	1
11	318	1
11	319	1
11	320	5
11	325	1
11	330	3
11	331	1
11	333	2
11	334	2
11	335	1
11	336	1
11	337	2
11	339	6
11	340	7
11	343	3
11	344	6
11	345	4
11	346	3
11	347	1
11	349	1
11	350	3
11	352	2
11	354	1
11	355	1
11	357	1
12	13	2
12	14	2
12	15	10
12	16	2
12	17	5
12	19	3
12	20	20
12	22	5
12	23	2
12	24	6
12	25	1
12	26	1
12	27	2
12	29	13
12	31	2
12	32	2
12	34	2
12	35	5
12	36	2
12	37	24
12	38	1
12	39	2
12	40	2
12	41	4
12	42	2
12	43	6
12	44	2
12	45	1
12	47	4
12	48	1
12	49	1
12	50	21
12	51	1
12	54	5
12	55	4
12	56	6
12	57	1
12	59	2
12	60	13
12	61	3
12	62	1
12	63	20
12	64	6
12	65	2
12	66	5
12	67	9
12	68	1
12	69	1
12	70	1
12	71	1
12	72	1
12	73	2
12	74	5
12	77	2
12	78	1
12	79	6
12	80	1
12	81	1
12	83	2
12	84	7
12	85	5
12	86	1
12	87	2
12	88	2
12	89	1
12	90	1
12	91	4
12	92	1
12	93	5
12	94	2
12	95	2
12	97	3
12	98	45
12	99	6
12	100	8
12	101	8
12	102	6
12	103	2
12	104	16
12	105	1
12	106	3
12	107	4
12	108	6
12	110	9
12	111	2
12	112	10
12	113	11
12	114	1
12	115	12
12	116	5
12	117	10
12	120	22
12	121	4
12	122	14
12	123	2
12	124	7
12	125	5
12	126	7
12	128	12
12	130	2
12	131	5
12	132	3
12	133	8
12	135	2
12	136	4
12	137	1
12	138	6
12	139	3
12	140	2
12	141	1
12	142	3
12	143	4
12	145	2
12	146	5
12	147	4
12	149	4
12	150	7
12	151	3
12	152	3
12	153	12
12	155	2
12	156	12
12	157	3
12	158	3
12	160	3
12	161	1
12	162	3
12	164	1
12	166	3
12	167	5
12	168	5
12	169	39
12	170	12
12	171	2
12	173	12
12	174	26
12	175	48
12	176	3
12	177	9
12	178	2
12	179	1
12	181	2
12	183	1
12	184	1
12	185	4
12	186	3
12	187	11
12	188	2
12	189	1
12	190	11
12	191	14
12	193	5
12	194	4
12	195	1
12	199	2
12	201	3
12	202	9
12	203	9
12	204	9
12	205	3
12	206	17
12	207	4
12	208	7
12	209	1
12	210	9
12	211	2
12	212	3
12	213	3
12	214	3
12	215	1
12	217	2
12	218	3
12	219	17
12	220	4
12	221	1
12	222	1
12	224	2
12	225	2
12	227	3
12	228	1
12	229	7
12	230	2
12	231	1
12	233	2
12	234	7
12	236	12
12	237	59
12	238	6
12	239	4
12	240	1
12	241	2
12	242	1
12	244	5
12	245	4
12	246	6
12	247	13
12	248	7
12	251	36
12	252	6
12	253	2
12	254	2
12	255	1
12	257	9
12	258	5
12	260	3
12	261	1
12	264	26
12	265	6
12	266	1
12	267	20
12	268	10
12	269	1
12	271	8
12	272	6
12	273	5
12	274	2
12	275	2
12	276	7
12	278	1
12	279	2
12	280	3
12	281	1
12	282	4
12	283	4
12	284	5
12	285	3
12	286	9
12	287	31
12	288	1
12	291	14
12	292	2
12	293	3
[truncated: 31,708 more rows]
